# Supplementary material for: (2-Amino­benzoato-κ2 O,O′)(rac-5,5,7,12,12,14-hexa­methyl-1,4,8,11-tetra­aza­cyclo­tetra­decane-κ4 N,N′,N′′,N′′′)nickel(II) perchlorate monohydrate
Source: Acta Crystallogr Sect E Struct Rep Online. 2010 Sep 25;66(Pt 10):m1295–6. doi: 10.1107/S1600536810037116 (PMC2983378; doi:10.1107/S1600536810037116)
Supplement: Supplementary file 2 [file e-66-m1295-Isup2.hkl]

# 
# h,k,l, Fc-squared, Fo-squared, sigma(Fo-squared) and status flag 
# 
data_I
_shelx_title '  Cc 874 Friedel pairs' 
_shelx_refln_list_code          4 
_shelx_F_calc_maximum      266.13 
_exptl_crystal_F_000      1272.00 
_reflns_d_resolution_high  0.7822 
 
loop_ 
 _symmetry_equiv_pos_as_xyz 
 'x, y, z' 
 'x, -y, z+1/2' 
 'x+1/2, y+1/2, z' 
 'x+1/2, -y+1/2, z+1/2' 
 
_cell_length_a     9.6452 
_cell_length_b    21.5350 
_cell_length_c    13.5083 
_cell_angle_alpha  90.000 
_cell_angle_beta   90.784 
_cell_angle_gamma  90.000 
 
_shelx_F_squared_multiplier     1.000 
 
loop_ 
 _refln_index_h 
 _refln_index_k 
 _refln_index_l 
 _refln_F_squared_calc 
 _refln_F_squared_meas 
 _refln_F_squared_sigma 
 _refln_observed_status 
  10   6  -8     1358.60     1459.31    103.10 o 
   9   7  -8      270.91      268.03     51.85 o 
  10   8  -8       71.38       79.09     43.37 o 
   9   9  -8      614.92      637.74     65.36 o 
  10  10  -8      112.47      154.43     48.10 o 
   9  11  -8      534.15      450.74     58.30 o 
   9  13  -8      502.01      551.52     62.81 o 
   9   1  -7     2035.15     2095.02    125.39 o 
  11   1  -7      299.40      323.33     51.78 o 
   8   2  -7      490.99      493.14     50.20 o 
  10   2  -7     1052.24     1089.68     83.44 o 
   7   3  -7     3197.42     2952.01    151.72 o 
   9   3  -7     1563.64     1617.94    104.38 o 
  11   3  -7     1062.05     1095.16     89.37 o 
   8   4  -7      821.91      827.58     66.63 o 
  10   4  -7      567.25      595.64     61.00 o 
   7   5  -7      473.20      438.59     46.75 o 
   9   5  -7      762.22      785.93     67.23 o 
  11   5  -7      117.01       97.32     47.27 o 
   6   6  -7     1600.75     1628.74     93.12 o 
   8   6  -7     1840.52     1721.64    107.00 o 
  10   6  -7      561.46      576.96     63.63 o 
   7   7  -7     3378.41     3526.12    177.24 o 
   9   7  -7     1374.13     1438.00     99.50 o 
   6   8  -7      487.83      486.39     45.85 o 
   8   8  -7     2805.71     2643.69    152.55 o 
  10   8  -7      268.75      296.09     55.98 o 
   7   9  -7      756.37      649.74     56.20 o 
   9   9  -7      505.31      481.28     57.10 o 
   6  10  -7      840.49      851.74     65.81 o 
   8  10  -7      261.26      273.06     44.05 o 
  10  10  -7       79.67       50.80     41.12 o 
   7  11  -7     1042.42      950.86     74.89 o 
   9  11  -7      809.32      815.12     73.91 o 
   6  12  -7     3136.06     2984.35    157.58 o 
   8  12  -7      933.94      862.92     73.01 o 
   7  13  -7     2914.32     2923.27    155.03 o 
   9  13  -7      753.55      736.48     70.53 o 
   6  14  -7      339.62      296.77     42.62 o 
   8  14  -7     1083.59     1142.73     87.04 o 
   7  15  -7      159.64      135.97     41.04 o 
   9  15  -7      416.04      473.03     59.58 o 
   8  16  -7      268.00      299.85     55.60 o 
   7  17  -7     1308.34     1339.63     94.32 o 
   6   0  -6    10252.87     9442.67    416.15 o 
   8   0  -6     4827.74     4669.97    234.64 o 
  10   0  -6     1123.96     1159.84     85.24 o 
   7   1  -6     1134.61     1033.79     47.64 o 
   9   1  -6     1666.41     1686.96     72.44 o 
  11   1  -6      706.78      770.61     50.24 o 
   6   2  -6      551.23      505.90     46.15 o 
   8   2  -6     1434.51     1461.15     63.80 o 
  10   2  -6      331.12      287.51     30.76 o 
   5   3  -6      393.90      328.13     32.87 o 
   7   3  -6      142.26      140.84     33.02 o 
   9   3  -6     1155.45     1134.42     56.93 o 
  11   3  -6       69.20       49.67     27.25 o 
   6   4  -6     4819.33     4620.22    227.14 o 
   8   4  -6     5390.00     5441.95    254.82 o 
  10   4  -6      922.63      887.49     51.61 o 
   7   5  -6     5813.25     5630.44    265.48 o 
  11   5  -6     3391.95     3594.25    197.80 o 
   6   6  -6     1862.39     1834.27     98.90 o 
   8   6  -6      211.34      230.66     38.42 o 
  10   6  -6     2133.57     2354.87    140.77 o 
   5   7  -6     2948.66     3082.57    149.25 o 
   7   7  -6      392.54      374.58     42.25 o 
   9   7  -6      135.91      139.94     39.77 o 
  11   7  -6      188.54      154.28     49.00 o 
   4   8  -6     1272.67     1216.64     74.59 o 
   6   8  -6       47.27       40.74     22.66 o 
   8   8  -6      447.12      445.64     47.80 o 
  10   8  -6      465.62      461.32     56.58 o 
   5   9  -6     3138.94     3154.53    154.28 o 
   7   9  -6      758.04      727.78     60.85 o 
   9   9  -6     2628.76     2673.78    154.43 o 
   4  10  -6      830.44      771.23     60.25 o 
   6  10  -6     2158.67     2329.06    125.76 o 
   8  10  -6     1747.48     1839.14    112.10 o 
  10  10  -6      799.59      826.83     75.64 o 
   7  11  -6     3426.71     3385.57    175.51 o 
   9  11  -6      788.18      789.91     68.66 o 
   6  12  -6      132.42       87.04     27.46 o 
   8  12  -6      424.15      371.51     47.95 o 
  10  12  -6      195.55      205.52     51.48 o 
   5  13  -6      779.36      747.59     59.28 o 
   7  13  -6     1857.60     1665.66    105.35 o 
   9  13  -6      230.71      266.68     51.93 o 
   6  14  -6     2968.78     2874.42    156.23 o 
   8  14  -6      973.36      914.24     74.96 o 
   5  15  -6     1320.14     1406.26     88.84 o 
   7  15  -6      228.35      174.16     43.30 o 
   9  15  -6      772.70      802.44     73.46 o 
   6  16  -6      215.14      119.83     37.52 o 
   8  16  -6      265.87      225.71     50.87 o 
   5  17  -6      230.54      221.88     42.25 o 
   7  17  -6      500.97      591.44     59.28 o 
   6  18  -6      244.68      264.50     42.40 o 
   8  18  -6      189.77       60.78     44.57 o 
   7  19  -6      592.55      615.90     61.68 o 
   5   1  -5     1513.29     1375.98     57.09 o 
   7   1  -5     4641.17     4539.44    152.11 o 
   9   1  -5        4.16        0.38     16.89 o 
  11   1  -5       16.63        6.97     23.18 o 
   4   2  -5     2149.73     2013.38    110.75 o 
   6   2  -5     8743.29     8269.50    255.42 o 
   8   2  -5     1148.34     1126.14     52.54 o 
  10   2  -5     1141.52     1140.71     58.08 o 
   5   3  -5     5306.20     4900.48    227.89 o 
   7   3  -5     3001.99     2801.16    107.16 o 
   9   3  -5     1546.00     1545.39     67.99 o 
  11   3  -5      134.27      141.42     31.05 o 
   4   4  -5     1520.76     1537.95     84.64 o 
   6   4  -5     1551.08     1487.90     88.32 o 
   8   4  -5      161.07      174.09     46.00 o 
  10   4  -5     1066.52     1137.52     58.87 o 
   5   5  -5      803.57      833.88     55.83 o 
   7   5  -5      544.49      513.79     32.38 o 
   9   5  -5     1334.75     1337.56     62.41 o 
  11   5  -5       87.55       83.89     41.80 o 
   4   6  -5       69.84       62.13     18.91 o 
   6   6  -5      343.26      263.30     35.42 o 
   8   6  -5     3400.34     3169.64    115.60 o 
  10   6  -5     1081.44     1045.15     55.80 o 
   3   7  -5     7574.86     7510.78    349.14 o 
   5   7  -5     1543.86     1488.05     87.34 o 
   7   7  -5     1124.92     1104.69     73.01 o 
   9   7  -5     1675.06     1636.02    110.00 o 
  11   7  -5     1451.73     1587.70    112.40 o 
   4   8  -5     1709.59     1581.62     94.70 o 
   6   8  -5     1210.03     1290.10     80.59 o 
   8   8  -5      287.45      274.86     39.39 o 
  10   8  -5     1724.12     1797.05    116.16 o 
   3   9  -5     4024.72     3872.26    191.64 o 
   5   9  -5     1430.90     1457.66     87.72 o 
   7   9  -5      233.91      219.63     34.67 o 
   9   9  -5      902.38      948.54     75.04 o 
  11   9  -5      138.44       92.90     41.20 o 
   4  10  -5      160.75      171.08     27.16 o 
   6  10  -5      444.84      393.72     42.32 o 
   8  10  -5      305.33      301.35     40.97 o 
  10  10  -5      114.91       48.62     37.89 o 
   3  11  -5     2575.29     2411.67    121.56 o 
   5  11  -5     4660.61     4708.47    216.03 o 
   7  11  -5      545.59      504.25     51.02 o 
   9  11  -5      119.98      136.49     39.54 o 
   4  12  -5     5357.59     5166.11    244.32 o 
   6  12  -5     1169.22     1164.79     79.54 o 
   8  12  -5     1528.06     1554.46     99.12 o 
  10  12  -5      946.88      912.74     77.51 o 
   3  13  -5      880.73      695.06     52.00 o 
   5  13  -5     3136.48     3170.14    163.35 o 
   7  13  -5     1946.50     1904.73    118.63 o 
   9  13  -5      638.49      594.59     61.91 o 
   4  14  -5       87.39       43.45     24.31 o 
   6  14  -5     1081.30     1132.00     79.69 o 
   8  14  -5      137.13      106.25     37.74 o 
  10  14  -5      208.87      189.62     54.03 o 
   5  15  -5      864.83      851.29     62.88 o 
   7  15  -5      612.25      600.97     57.40 o 
   9  15  -5      151.12      128.61     44.95 o 
   4  16  -5       11.75        6.00     23.11 o 
   6  16  -5     3388.98     3514.03    179.64 o 
   8  16  -5      365.24      368.50     49.75 o 
   5  17  -5     1223.53      575.91     51.10 o 
   7  17  -5      932.72      937.21     75.94 o 
   9  17  -5      867.03      987.86     83.52 o 
   6  18  -5     1293.06     1361.09     85.54 o 
   8  18  -5      117.13      100.70     44.65 o 
   7  19  -5      103.79      110.30     41.35 o 
   4   0  -4     3480.30     3412.29    158.70 o 
   6   0  -4     2062.41     1822.56    100.55 o 
   8   0  -4     5399.35     5203.71    249.12 o 
  10   0  -4      516.49      456.15     50.65 o 
  12   0  -4      472.60      495.62     61.53 o 
   3   1  -4     1352.26     1295.51     76.54 o 
   5   1  -4     4032.57     3922.07    131.16 o 
   7   1  -4     4778.03     4489.39    152.28 o 
   9   1  -4      434.39      423.95     33.02 o 
  11   1  -4      196.48      238.94     34.62 o 
   4   2  -4     2160.24     2204.18     79.00 o 
   6   2  -4     3627.54     3547.05    118.93 o 
   8   2  -4      492.96      503.12     37.33 o 
  10   2  -4      844.59      864.63     49.88 o 
  12   2  -4      376.79      461.47     41.36 o 
   3   3  -4      347.27      366.70     32.27 o 
   5   3  -4        6.79        0.41      5.21 o 
   7   3  -4      304.55      320.66     25.03 o 
   9   3  -4     1552.94     1473.17     69.93 o 
  11   3  -4      157.17      214.63     36.77 o 
   4   4  -4     1012.69      943.13     59.73 o 
   6   4  -4     4559.96     4361.21    147.25 o 
   8   4  -4       90.10       87.29     19.81 o 
  10   4  -4      757.54      759.45     46.58 o 
   3   5  -4    13789.42    15433.73    685.98 o 
   5   5  -4     4037.77     3934.92     89.73 o 
   7   5  -4     2197.15     2128.58     80.10 o 
   9   5  -4      865.26      895.56     47.20 o 
  11   5  -4     1713.59     1800.43    120.73 o 
  -8   6  -4     2116.61     2107.25     89.67 o 
   2   6  -4    23723.63    25358.06   1085.93 o 
   4   6  -4     2286.19     2042.49    105.35 o 
   6   6  -4      130.62      154.67     20.11 o 
   8   6  -4     1658.10     1711.55     70.11 o 
  10   6  -4      348.09      363.85     50.27 o 
  -7   7  -4     2629.07     2754.37    107.38 o 
   3   7  -4      763.20      758.54     46.30 o 
   5   7  -4      743.54      788.04     36.51 o 
   7   7  -4     2512.22     2510.75     93.33 o 
   9   7  -4      955.32      904.91     47.72 o 
  11   7  -4       99.71       63.18     40.67 o 
  -8   8  -4      252.87      235.46     26.34 o 
  -6   8  -4      298.48      264.35     25.14 o 
   2   8  -4     4126.88     3659.46    185.12 o 
   4   8  -4     4675.96     4861.69    217.61 o 
   6   8  -4      402.53      401.97     22.36 o 
   8   8  -4      189.99      207.38     36.54 o 
  10   8  -4      296.51      315.75     46.15 o 
  -9   9  -4     1067.08      971.95     55.75 o 
  -7   9  -4     1252.10     1217.69     59.35 o 
   3   9  -4     3772.17     3690.75    169.36 o 
   5   9  -4     1789.45     1681.24     51.41 o 
   7   9  -4      827.67      910.79     69.63 o 
   9   9  -4     2637.78     2843.13    155.63 o 
  11   9  -4      486.52      545.22     64.08 o 
  -8  10  -4     2294.22     2339.11     95.52 o 
  -6  10  -4     3664.49     3657.28    139.94 o 
   2  10  -4     1868.15     1859.40     85.09 o 
   4  10  -4    11565.56    11375.83    497.49 o 
   6  10  -4     2257.34     2416.59     76.74 o 
   8  10  -4      719.97      734.08     64.01 o 
  10  10  -4     2336.60     2508.70    149.40 o 
  -9  11  -4     1134.66     1173.35     62.96 o 
  -7  11  -4      177.07      182.94     26.86 o 
   5  11  -4     5362.35     5511.18    153.82 o 
   7  11  -4      912.43      968.87     70.01 o 
   9  11  -4      900.87      790.13     70.08 o 
  -8  12  -4      681.54      687.56     44.27 o 
  -6  12  -4      184.34      207.18     23.34 o 
   2  12  -4       44.73       68.28     18.38 o 
   4  12  -4     1204.44     1210.19     70.31 o 
   6  12  -4     1001.48      976.23     39.75 o 
   8  12  -4      206.09      217.83     42.40 o 
  10  12  -4       45.22       -2.63     35.94 o 
  -7  13  -4       18.91        6.75     18.98 o 
   3  13  -4      149.78      154.50     24.54 o 
   5  13  -4     3885.64     4023.91    196.67 o 
   7  13  -4     1736.85     1738.22    106.25 o 
   9  13  -4      300.69      300.75     54.03 o 
   2  14  -4     4097.86     3920.58    178.06 o 
   4  14  -4     1346.01      602.09     47.87 o 
   6  14  -4     7994.49     7977.06    219.20 o 
   8  14  -4      494.32      530.06     55.75 o 
  10  14  -4      221.42      258.80     55.45 o 
   3  15  -4     5231.91     5320.99    254.75 o 
   5  15  -4     3351.69     3203.23    158.78 o 
   7  15  -4     2087.70     2051.42    127.49 o 
   9  15  -4     1731.45     1916.36    121.18 o 
   4  16  -4      848.29      859.69     58.83 o 
   6  16  -4     1293.11     1293.40     86.74 o 
   8  16  -4       93.47       50.57     35.79 o 
   7  17  -4       74.89       86.37     34.59 o 
   9  17  -4      655.23      646.14     68.73 o 
   6  18  -4       80.59       80.74     34.89 o 
   8  18  -4      557.34      548.22     60.48 o 
   7  19  -4     1249.59     1253.56     88.17 o 
  -7   1  -3      196.61      185.51     12.76 o 
  -5   1  -3     6841.24     7117.66    242.89 o 
   3   1  -3       98.91      112.31     11.27 o 
   5   1  -3     4114.52     4120.08     78.71 o 
   9   1  -3     1436.65     1407.81     63.77 o 
  11   1  -3      534.98      574.98     42.42 o 
  -8   2  -3      922.52      871.10     44.12 o 
  -6   2  -3     3915.50     3933.49    144.22 o 
   2   2  -3     4286.92     4636.96    194.57 o 
   4   2  -3     6431.16     6402.19    141.89 o 
   6   2  -3     6034.78     5860.24    134.05 o 
   8   2  -3     1791.91     1851.23     76.01 o 
  10   2  -3      628.81      709.18     44.10 o 
  12   2  -3      608.03      706.81     50.02 o 
  -7   3  -3     5494.09     5739.77    201.55 o 
   3   3  -3     4704.08     4288.10     95.68 o 
   5   3  -3     5342.69     5158.92    121.39 o 
   7   3  -3    10872.77    10960.46    341.53 o 
   9   3  -3     2102.21     2104.07     82.90 o 
  11   3  -3      430.86      457.88     38.33 o 
  -8   4  -3     5671.67     4672.15    187.59 o 
  -6   4  -3     3241.39     3345.28    125.09 o 
  -4   4  -3     9988.80    11033.37    349.75 o 
   2   4  -3     5529.62     5389.95    234.56 o 
   4   4  -3    11500.03    12277.57    277.80 o 
   6   4  -3     5022.00     4775.07    113.03 o 
   8   4  -3     1728.45     1636.53     66.74 o 
  10   4  -3     1660.69     1801.08     80.01 o 
  12   4  -3      447.88      530.58     65.13 o 
  -7   5  -3     1809.20     1829.24     75.11 o 
  -5   5  -3     2384.23     2418.80     93.50 o 
   3   5  -3     1337.81     1529.35     46.03 o 
   5   5  -3     1044.44     1084.65     30.73 o 
   7   5  -3      285.21      291.63     24.08 o 
   9   5  -3      505.37      475.09     33.53 o 
  11   5  -3       91.40       57.18     38.64 o 
  -8   6  -3       53.45       59.05     17.03 o 
  -6   6  -3      542.14      562.77     31.29 o 
  -4   6  -3     4184.18     4111.48    147.00 o 
   2   6  -3    32874.09    36700.36   1556.93 o 
   4   6  -3     1584.12     1730.99     47.88 o 
   6   6  -3      787.15      784.64     25.94 o 
   8   6  -3     1044.75     1042.30     49.41 o 
  10   6  -3      441.75      462.45     51.70 o 
  -9   7  -3     2212.80     2168.41     94.25 o 
  -7   7  -3     3838.58     3691.27    136.72 o 
  -5   7  -3     7192.58     7689.44    267.73 o 
  -3   7  -3     1549.87     1809.96     77.51 o 
   3   7  -3    14203.31    15197.94    392.28 o 
   5   7  -3     5867.02     5985.48    132.91 o 
   7   7  -3      505.98      501.95     30.09 o 
   9   7  -3     2132.66     2166.60    128.69 o 
  11   7  -3     1385.94     1488.05    105.05 o 
 -10   8  -3     1693.05     1716.76     80.81 o 
  -8   8  -3      902.95      878.53     45.85 o 
  -6   8  -3     2719.77     2713.70    107.60 o 
  -4   8  -3     7547.87     7397.77    255.27 o 
   4   8  -3     7261.12     7252.04    186.81 o 
   6   8  -3     1422.89     1378.13     39.12 o 
   8   8  -3     2720.93     2640.46    146.55 o 
  10   8  -3     2112.53     2254.55    133.56 o 
  -9   9  -3     1225.65     1247.41     63.93 o 
  -7   9  -3     1563.81     1460.81     64.23 o 
  -5   9  -3     5521.34     5821.86    212.35 o 
  -3   9  -3     6828.13     6879.20    246.04 o 
   1   9  -3     8496.89     8869.17    367.53 o 
   3   9  -3     4619.56     4806.46    127.63 o 
   5   9  -3     3197.80     3144.97     91.64 o 
   7   9  -3      473.57      446.69     46.00 o 
   9   9  -3     1484.58     1483.02     97.92 o 
  11   9  -3      216.55      242.14     52.98 o 
 -10  10  -3      227.99      184.29     29.79 o 
  -8  10  -3     1321.76     1338.28     66.41 o 
  -6  10  -3      422.77      422.76     29.34 o 
  -4  10  -3     1482.52     1499.90     63.78 o 
   2  10  -3     1812.23     1979.61     95.00 o 
   4  10  -3       85.07       89.82     21.54 o 
   6  10  -3     2726.79     2786.49     83.80 o 
   8  10  -3     1164.94     1277.72     85.32 o 
  10  10  -3       75.11       64.76     38.57 o 
 -11  11  -3       49.61       25.74     26.19 o 
  -9  11  -3     1116.30     1124.27     58.38 o 
  -7  11  -3     2410.24     2538.11    103.85 o 
  -5  11  -3      352.82      330.61     25.36 o 
  -3  11  -3     1547.95     1577.57     62.73 o 
   1  11  -3    10199.03    10551.48    439.64 o 
   5  11  -3     1584.76     1548.91     51.86 o 
   7  11  -3      670.83      738.81     60.33 o 
   9  11  -3      152.59      118.48     38.12 o 
  11  11  -3      247.02      315.90     59.73 o 
 -10  12  -3      729.66      704.59     49.00 o 
  -8  12  -3     1146.61     1139.80     60.48 o 
  -6  12  -3     3029.75     2992.38    110.75 o 
  -4  12  -3     3697.33     3978.81    154.20 o 
   2  12  -3     2432.31     2350.89    115.86 o 
   4  12  -3     3934.50     3945.94    115.29 o 
   6  12  -3     5592.89     5477.52    159.13 o 
   8  12  -3     2080.61     2163.00    125.54 o 
  10  12  -3      384.62      390.11     55.15 o 
  -9  13  -3      687.12      666.40     44.35 o 
  -7  13  -3     4852.03     4602.59    176.26 o 
  -5  13  -3      263.92      280.71     25.66 o 
  -3  13  -3     2761.03     2709.57    107.15 o 
   3  13  -3     4406.85     4562.59    209.65 o 
   5  13  -3     7686.45     7761.71    211.71 o 
   7  13  -3      490.17      475.21     48.62 o 
   9  13  -3      947.77      955.36     77.66 o 
 -10  14  -3     1378.09     1529.84     79.69 o 
  -8  14  -3       88.52       99.12     22.59 o 
  -6  14  -3     1147.62     1205.09     59.43 o 
  -4  14  -3      932.47      834.86     43.97 o 
   2  14  -3      530.72      506.87     38.79 o 
   4  14  -3     1080.75     1004.44     49.22 o 
   6  14  -3     2968.27     3005.05     92.46 o 
   8  14  -3      612.74      605.24     59.20 o 
  10  14  -3      176.40      150.97     47.65 o 
  -9  15  -3      201.22      224.96     32.49 o 
  -7  15  -3       80.61       96.80     23.26 o 
  -5  15  -3      121.29      101.22     21.31 o 
   3  15  -3       30.41        8.93     17.71 o 
   5  15  -3     1393.21     1272.09     48.30 o 
   7  15  -3     1124.73     1063.34     76.99 o 
   9  15  -3      279.43      241.32     50.87 o 
  -8  16  -3      237.96      219.26     27.39 o 
  -6  16  -3     3243.22     3138.70    128.99 o 
  -4  16  -3     2590.13     2624.48    101.60 o 
   4  16  -3     4316.65     4433.81    131.95 o 
   6  16  -3     1860.37     1911.50     66.94 o 
   8  16  -3       60.40        9.00     31.97 o 
  -9  17  -3     1469.44     1531.95     80.29 o 
  -7  17  -3      518.82      492.24     38.49 o 
  -5  17  -3     3327.27     3301.31    133.72 o 
   5  17  -3     1328.22     1413.69     67.83 o 
   7  17  -3     1067.17     1005.79     74.14 o 
   9  17  -3      854.12      890.83     77.06 o 
  -8  18  -3     1072.31     1135.53     66.71 o 
  -6  18  -3      602.87      599.17     43.07 o 
   6  18  -3     1477.34     1536.63     60.08 o 
   8  18  -3      544.59      556.25     58.08 o 
  -7  19  -3      244.67      295.79     34.29 o 
   7  19  -3      356.94      331.89     50.12 o 
   8  20  -3      412.47      568.78     65.88 o 
  -6   0  -2     5614.69     6013.43    214.08 o 
  -4   0  -2    17082.06    17960.74    597.14 o 
   4   0  -2      622.00      573.40     19.52 o 
   6   0  -2    26319.66    26386.02    690.35 o 
   8   0  -2     3490.22     3284.20    162.15 o 
  10   0  -2      839.45      814.97     66.78 o 
  12   0  -2     3553.76     4057.75    217.68 o 
  -7   1  -2     1906.57     1971.90     55.22 o 
  -5   1  -2     3213.40     3413.63    114.96 o 
  -3   1  -2     4970.27     5041.70    176.64 o 
   3   1  -2     1879.07     1789.81     35.02 o 
   5   1  -2     3168.40     3212.74     63.70 o 
   7   1  -2     2689.29     2591.72     92.42 o 
   9   1  -2     2663.44     2622.52    103.06 o 
  11   1  -2      660.54      700.11     45.95 o 
  -8   2  -2     2414.07     2474.40     96.05 o 
  -6   2  -2     3386.80     3435.55     85.55 o 
  -4   2  -2     2969.72     3070.57    103.63 o 
  -2   2  -2    32955.25    35124.29   1193.31 o 
   2   2  -2    13887.01    14561.69    321.62 o 
   4   2  -2      384.17      317.51     12.11 o 
   6   2  -2      612.64      628.36     17.03 o 
   8   2  -2     1787.94     1755.62     73.08 o 
  10   2  -2      382.36      377.84     56.16 o 
  12   2  -2      189.76      250.36     37.91 o 
  -9   3  -2      443.38      447.07     31.52 o 
  -7   3  -2      313.83      274.41     21.09 o 
  -5   3  -2     3562.64     3532.34    120.06 o 
  -3   3  -2     7305.53     7533.22    268.41 o 
   1   3  -2    14309.54    15344.89    634.51 o 
   3   3  -2     2498.99     2672.98     63.53 o 
   5   3  -2     1015.46     1062.06     29.20 o 
   7   3  -2      154.94      167.54     18.99 o 
   9   3  -2      409.93      393.27     30.29 o 
  11   3  -2        3.44      -21.75     21.75 o 
  -6   4  -2     7988.73     7830.13    278.76 o 
  -4   4  -2     8037.64     9439.37    335.64 o 
  -2   4  -2    11961.81    12072.40    411.65 o 
   2   4  -2    13556.32    14181.51    382.05 o 
   4   4  -2    12010.67    11814.86    264.14 o 
   6   4  -2      480.17      434.52     16.90 o 
   8   4  -2     2633.49     2587.14    100.73 o 
  10   4  -2     1987.07     2068.43     86.04 o 
  12   4  -2      274.56      366.03     62.73 o 
  -7   5  -2     6307.23     6129.66    214.68 o 
  -5   5  -2      796.70      722.90     37.97 o 
  -3   5  -2    26672.14    28492.56    945.76 o 
   3   5  -2     7545.37     7461.18    192.09 o 
   5   5  -2      526.55      497.13     18.01 o 
   7   5  -2     3699.42     3545.86    125.38 o 
   9   5  -2     2819.81     2803.18    107.95 o 
  11   5  -2      785.84      881.30     76.46 o 
 -10   6  -2     2005.32     1861.28     83.82 o 
  -8   6  -2      595.71      605.02     35.57 o 
  -6   6  -2      966.45      996.41     46.82 o 
  -4   6  -2     6498.85     6230.96    224.51 o 
   2   6  -2     6794.39     6908.97    170.94 o 
   4   6  -2     3531.21     3535.54     80.93 o 
   6   6  -2     6093.97     6165.14    146.48 o 
   8   6  -2     3271.55     3232.47    113.94 o 
  10   6  -2     1378.14     1478.59    101.15 o 
  -9   7  -2     2046.03     2040.54     85.77 o 
  -7   7  -2       21.56        8.55     13.58 o 
  -5   7  -2      847.06      894.51     43.75 o 
  -3   7  -2    11498.96    12573.72    417.88 o 
   1   7  -2     4161.05     4469.17    189.54 o 
   3   7  -2     1070.80     1168.98     39.74 o 
   5   7  -2     1038.64     1021.99     30.40 o 
   7   7  -2      851.27      855.13     28.57 o 
   9   7  -2      934.04      890.46     67.83 o 
  11   7  -2       88.87       55.90     38.27 o 
 -10   8  -2      619.04      610.65     42.17 o 
  -8   8  -2     2403.08     2442.96    101.67 o 
  -6   8  -2      847.15      872.75     44.95 o 
  -4   8  -2     6181.29     6439.11    222.48 o 
   2   8  -2     5922.81     6102.72    208.68 o 
   4   8  -2      866.66      865.03     37.86 o 
   6   8  -2      421.27      382.97     17.16 o 
   8   8  -2      407.44      410.52     44.50 o 
  10   8  -2      282.76      280.11     50.27 o 
 -11   9  -2      205.84      169.73     30.69 o 
  -9   9  -2     1781.62     1857.08     83.52 o 
  -7   9  -2     3364.95     3300.93    122.68 o 
  -5   9  -2     9161.11     9608.50    320.48 o 
  -3   9  -2     2461.77     2322.68     88.92 o 
   1   9  -2    22943.84    24446.59   1034.98 o 
   3   9  -2     4136.38     3843.68     99.51 o 
   5   9  -2     6810.16     6644.59    154.25 o 
   7   9  -2     4157.32     4170.25    118.59 o 
   9   9  -2      221.83      236.21     43.52 o 
  11   9  -2      291.29      334.96     50.12 o 
 -10  10  -2     1425.14     1347.58     68.88 o 
  -8  10  -2     5168.21     5129.12    188.27 o 
  -6  10  -2      574.56      624.83     37.97 o 
  -4  10  -2     1584.45     1494.65     61.98 o 
  -2  10  -2     6835.67     6286.48    220.16 o 
   2  10  -2    11856.06    12083.59    314.37 o 
   4  10  -2    19284.78    19850.37    507.90 o 
   6  10  -2      953.50      912.57     34.53 o 
   8  10  -2     3826.66     3770.06    186.69 o 
  10  10  -2     1848.47     2002.57    123.89 o 
 -11  11  -2      445.54      481.73     42.85 o 
  -9  11  -2      420.54      407.60     34.14 o 
  -7  11  -2     2619.87     2596.64    105.20 o 
  -5  11  -2     2146.75     2284.41     88.69 o 
  -3  11  -2     5040.00     4962.92    182.49 o 
   1  11  -2      519.27      594.21     33.54 o 
   3  11  -2     8835.75     8585.30    298.80 o 
   5  11  -2     4269.73     4191.14    119.53 o 
   7  11  -2      112.27      113.89     16.66 o 
   9  11  -2     1684.14     1618.69    106.40 o 
  11  11  -2      398.44      406.47     56.58 o 
 -10  12  -2       35.12       24.39     23.11 o 
  -8  12  -2      468.86      427.71     35.19 o 
  -6  12  -2       10.71       -3.23     14.48 o 
  -4  12  -2      729.89      759.82     41.27 o 
  -2  12  -2       26.01       20.18     10.51 o 
   2  12  -2      759.86      801.59     31.55 o 
   4  12  -2      944.37      946.28     35.73 o 
   6  12  -2      664.72      664.13     31.16 o 
   8  12  -2      413.38      424.33     48.17 o 
  10  12  -2      447.76      375.18     52.75 o 
  -9  13  -2       65.22        8.10     20.94 o 
  -7  13  -2     1225.52     1191.65     60.70 o 
  -5  13  -2     1564.53     1467.71     65.51 o 
  -3  13  -2      467.79      490.06     31.82 o 
   1  13  -2     1008.23     1059.44     52.60 o 
   3  13  -2     1733.05     1628.56     55.76 o 
   5  13  -2     3278.85     3258.69     96.17 o 
   7  13  -2      119.17      116.75     26.68 o 
   9  13  -2      355.37      337.89     46.75 o 
 -10  14  -2      848.25      899.76     55.98 o 
  -8  14  -2      808.55      900.21     54.10 o 
  -6  14  -2     4427.85     4354.67    168.46 o 
  -4  14  -2     1038.40      992.58     47.95 o 
  -2  14  -2     4194.10     4086.56    150.82 o 
   2  14  -2     5851.47     5945.35    168.83 o 
   4  14  -2      713.78      704.44     40.97 o 
   6  14  -2     4431.89     4360.35    126.55 o 
   8  14  -2      392.11      450.89     48.92 o 
  10  14  -2      504.29      526.16     61.00 o 
  -9  15  -2     1323.29     1335.57     72.41 o 
  -7  15  -2     2068.50     2088.87     89.29 o 
  -5  15  -2     2900.99     2957.49    117.81 o 
  -3  15  -2     9511.97     8865.64    313.43 o 
   3  15  -2     2916.54     2848.25     86.45 o 
   5  15  -2     1766.31     1750.62     60.38 o 
   7  15  -2     3574.99     3804.41    113.34 o 
   9  15  -2      108.65      105.13     39.02 o 
  -8  16  -2     1115.84     1092.83     63.11 o 
  -6  16  -2     1617.05     1721.49     80.21 o 
  -4  16  -2     1909.07     1870.36     77.66 o 
  -2  16  -2      524.86      448.87     31.44 o 
   4  16  -2     2000.19     1870.13     60.78 o 
   6  16  -2     2487.05     2571.89     82.51 o 
   8  16  -2     1191.86     1212.29     87.12 o 
  -9  17  -2      133.52      115.41     28.96 o 
  -7  17  -2      695.72      631.36     44.65 o 
  -5  17  -2      740.50      706.47     42.77 o 
  -3  17  -2     1598.93     1597.45     71.43 o 
   3  17  -2     4562.75     4461.67    168.83 o 
   5  17  -2     4031.77     4079.13    153.82 o 
   7  17  -2       17.71        9.90     18.03 o 
   9  17  -2      573.62      632.63     64.98 o 
  -8  18  -2      408.25      439.94     38.94 o 
  -6  18  -2       42.70       37.97     18.46 o 
  -4  18  -2     1524.68     1379.32     66.56 o 
   4  18  -2     1192.50     1080.08     57.25 o 
   6  18  -2      160.80      177.10     51.06 o 
   8  18  -2      475.15      513.62     56.35 o 
  -7  19  -2      369.98      335.19     34.37 o 
  -5  19  -2     2799.11     2833.38    114.28 o 
  -3  19  -2     1555.98     1627.32     73.24 o 
   5  19  -2     1889.07     2002.42     86.52 o 
   7  19  -2        5.10       -8.35     19.73 o 
  -8  20  -2      757.38      801.46     55.45 o 
  -6  20  -2     1816.45     1771.69     86.37 o 
  -4  20  -2     1559.06     1550.25     75.64 o 
   4  20  -2     2308.39     2504.64    107.90 o 
   6  20  -2      767.78      764.02     49.30 o 
   8  20  -2     1270.59     1423.29    101.67 o 
  -7  21  -2      429.46      409.55     39.69 o 
  -5  21  -2     2247.82     2377.23    106.63 o 
   5  21  -2      576.12      609.67     46.67 o 
   7  21  -2      661.49      699.12     50.87 o 
  -6  22  -2      115.26       93.20     27.91 o 
   6  22  -2      167.87      179.56     34.59 o 
  -7   1  -1     6142.19     6335.19    153.63 o 
  -5   1  -1     5891.79     6293.44    149.52 o 
  -3   1  -1        5.13        3.79      3.13 o 
   1   1  -1     8182.71     8266.54    185.05 o 
   3   1  -1    15303.17    15647.92    341.10 o 
   5   1  -1       83.52       79.12      6.31 o 
   7   1  -1     3010.48     3089.90     64.53 o 
   9   1  -1     3090.34     3062.62    113.49 o 
  11   1  -1      256.81      287.21     35.24 o 
  -8   2  -1     5119.63     4841.21    166.81 o 
  -6   2  -1     8995.82     9338.17    220.42 o 
  -4   2  -1     9095.97     9734.79    310.73 o 
  -2   2  -1    31071.04    32298.66    771.93 o 
   2   2  -1      449.68      463.39     13.01 o 
   4   2  -1      364.84      463.95     16.38 o 
   6   2  -1     3116.65     3105.15     62.08 o 
   8   2  -1     3703.27     3538.07    127.68 o 
  10   2  -1     1075.30     1088.90     55.25 o 
  12   2  -1      941.87     1015.61     58.89 o 
  -9   3  -1     1613.54     1631.14     66.71 o 
  -5   3  -1     8726.62     8631.35    206.38 o 
  -3   3  -1     3585.81     3491.44     81.17 o 
  -1   3  -1     6141.38     6312.60    202.15 o 
   1   3  -1    58742.08    61035.30   1947.20 o 
   3   3  -1     6449.11     6727.47    143.77 o 
   5   3  -1    12259.85    12208.26    281.92 o 
   7   3  -1     1329.07     1328.33     30.46 o 
   9   3  -1      337.44      309.21     27.29 o 
  11   3  -1     2190.56     2306.25     96.45 o 
  -6   4  -1      357.75      345.90     17.07 o 
  -4   4  -1     2748.92     2695.79     64.91 o 
  -2   4  -1    39084.03    38774.59   1331.90 o 
   0   4  -1     1118.74     1222.94     64.38 o 
   2   4  -1    15983.02    17576.32    375.44 o 
   4   4  -1     2201.32     2296.18     56.39 o 
   6   4  -1     1174.04     1239.70     33.85 o 
   8   4  -1      879.26      813.92     41.21 o 
  10   4  -1     1014.22      944.84     51.00 o 
  12   4  -1      173.84      187.29     48.25 o 
  -9   5  -1      936.27      889.18     48.62 o 
  -7   5  -1      569.75      569.08     33.99 o 
  -5   5  -1      459.81      429.26     15.08 o 
  -3   5  -1      325.66      294.59     18.98 o 
  -1   5  -1    16202.44    16318.79    558.57 o 
   1   5  -1     6920.35     7081.99    189.09 o 
   3   5  -1     4602.35     5180.74    116.87 o 
   5   5  -1      226.97      246.79     13.44 o 
   7   5  -1      191.19      190.30     13.73 o 
   9   5  -1      469.35      474.76     32.58 o 
  11   5  -1      236.56      255.95     49.90 o 
 -10   6  -1     1302.31     1299.78     64.76 o 
  -8   6  -1     1122.61     1091.33     51.85 o 
  -6   6  -1     1594.40     1691.40     64.91 o 
  -4   6  -1    19351.23    20091.70    694.91 o 
  -2   6  -1      366.93      390.41     20.71 o 
   0   6  -1     3821.83     4031.41    176.34 o 
   2   6  -1    13389.70    14682.84    504.02 o 
   4   6  -1     7446.92     7656.64    172.77 o 
   6   6  -1     2701.89     2764.50     69.50 o 
   8   6  -1      398.69      436.27     64.19 o 
  10   6  -1      180.86      177.99     43.52 o 
  12   6  -1      235.17      267.36     55.68 o 
  -9   7  -1      511.87      521.58     37.89 o 
  -7   7  -1     3589.15     3484.32    122.68 o 
  -5   7  -1     1491.10     1481.07     61.08 o 
  -3   7  -1    22065.04    22400.27    760.19 o 
  -1   7  -1    11948.43    11924.43    372.26 o 
   1   7  -1     7348.00     7818.47    221.86 o 
   3   7  -1    23499.18    24859.22    550.75 o 
   5   7  -1     7024.84     6902.22    153.37 o 
   7   7  -1     2426.99     2326.70     62.67 o 
   9   7  -1     1303.63     1309.69     89.82 o 
  11   7  -1      291.33      309.08     47.12 o 
 -10   8  -1      725.53      744.36     48.10 o 
  -8   8  -1     2984.20     2902.34    111.13 o 
  -6   8  -1     2724.40     2701.16    102.12 o 
  -4   8  -1    22236.03    22532.26    765.07 o 
  -2   8  -1     6880.64     6749.15    162.80 o 
   0   8  -1     3615.27     3702.32     93.46 o 
   2   8  -1     9221.22     8984.81    995.21 o 
   4   8  -1     4997.26     5017.24    113.00 o 
   6   8  -1      397.33      352.19     24.24 o 
   8   8  -1     3484.71     3414.01    176.94 o 
  10   8  -1     1765.27     1560.08    101.45 o 
 -11   9  -1      237.79      196.67     33.24 o 
  -9   9  -1      688.98      693.79     44.42 o 
  -7   9  -1     2001.87     1885.52     76.54 o 
  -5   9  -1     1777.79     1675.34     70.76 o 
  -3   9  -1     1954.84     1938.79     69.56 o 
  -1   9  -1     3651.12     3832.19    124.94 o 
   3   9  -1     1649.77     1590.45     47.02 o 
   5   9  -1      729.15      724.37     24.73 o 
   7   9  -1       32.91       34.35     12.84 o 
   9   9  -1      891.53      842.81     68.06 o 
  11   9  -1      677.94      661.30     65.96 o 
 -10  10  -1       43.66        8.25     21.99 o 
  -8  10  -1      621.45      599.77     40.52 o 
  -6  10  -1     1479.73     1520.84     67.38 o 
  -4  10  -1      589.40      529.31     30.61 o 
  -2  10  -1     3385.18     3492.17     85.65 o 
   0  10  -1       46.47       58.76      6.77 o 
   2  10  -1      481.03      464.20     20.65 o 
   4  10  -1     1110.81     1215.44     42.51 o 
   6  10  -1     2115.96     2237.24     70.83 o 
   8  10  -1      393.34      403.25     45.85 o 
  10  10  -1      150.09      106.63     38.72 o 
 -11  11  -1       25.59       10.43     28.66 o 
  -9  11  -1      664.49      725.53     46.75 o 
  -7  11  -1     3133.79     3044.46    126.74 o 
  -5  11  -1     2261.19     2326.66     89.89 o 
  -3  11  -1     2431.12     2448.19     60.83 o 
  -1  11  -1     3441.70     3412.74    125.31 o 
   1  11  -1     4922.44     4932.52    133.58 o 
   3  11  -1     1862.30     1834.64     79.31 o 
   5  11  -1     4126.39     4167.48    119.63 o 
   7  11  -1     2479.42     2447.97     77.20 o 
   9  11  -1      329.55      320.11     43.82 o 
  11  11  -1      319.80      308.17     48.70 o 
 -10  12  -1      843.05      853.92     53.95 o 
  -8  12  -1     2083.46     2082.94     90.34 o 
  -6  12  -1     1854.18     1783.84     79.46 o 
  -4  12  -1     4772.63     4601.69    167.33 o 
  -2  12  -1      248.06      283.29     18.68 o 
   0  12  -1    11495.02    11725.81    500.34 o 
   2  12  -1     1903.40     1753.78     54.78 o 
   4  12  -1     1948.32     1795.43     59.95 o 
   6  12  -1     3115.23     3062.01     92.30 o 
   8  12  -1     1422.08     1405.66     88.99 o 
  10  12  -1     1249.65     1357.34     97.40 o 
  -9  13  -1      948.74      953.94     56.73 o 
  -7  13  -1     1529.52     1588.15     77.06 o 
  -5  13  -1     3774.56     3974.31    138.52 o 
  -3  13  -1     4080.32     3895.82    152.32 o 
  -1  13  -1     2351.03     2207.05     90.19 o 
   1  13  -1     7257.34     7307.88    200.00 o 
   3  13  -1     4424.32     4392.72    124.11 o 
   5  13  -1     1625.27     1589.99     55.28 o 
   7  13  -1     2546.23     2476.39     78.21 o 
   9  13  -1     1249.99     1344.43     94.32 o 
 -10  14  -1       71.00       56.95     25.81 o 
  -8  14  -1      508.97      521.58     39.47 o 
  -6  14  -1     4447.70     4714.54    177.24 o 
  -4  14  -1      295.59      287.61     25.51 o 
  -2  14  -1     4406.66     4460.99    196.30 o 
   2  14  -1     4185.21     4184.23    120.38 o 
   4  14  -1     2191.08     2131.94     87.79 o 
   6  14  -1      271.83      309.45     22.73 o 
   8  14  -1     1759.24     1861.06    114.58 o 
  10  14  -1      682.48      743.09     68.96 o 
  -9  15  -1        5.43        0.68     21.61 o 
  -7  15  -1       82.49       71.66     22.89 o 
  -5  15  -1     1843.59     1881.09     82.62 o 
  -3  15  -1      117.47      113.53     18.01 o 
  -1  15  -1      139.46      128.01     16.36 o 
   1  15  -1      392.21      427.71     30.76 o 
   3  15  -1     2390.91     2346.54     73.20 o 
   5  15  -1     1404.50     1421.92     52.01 o 
   7  15  -1      120.38      137.79     20.27 o 
   9  15  -1      109.37       41.42     35.72 o 
  -8  16  -1      714.14      712.10     49.52 o 
  -6  16  -1     1788.40     1837.34     80.96 o 
  -4  16  -1      257.93      260.45     26.56 o 
  -2  16  -1     7821.33     7730.49    284.01 o 
   2  16  -1     1036.79     1072.27     54.55 o 
   4  16  -1     3790.27     3555.73    104.28 o 
   6  16  -1       95.55       69.93     19.40 o 
   8  16  -1     1680.78     1824.66    111.13 o 
  10  16  -1      685.19      715.17     71.21 o 
  -9  17  -1      372.03      434.01     39.99 o 
  -7  17  -1     1576.20     1396.05     77.29 o 
  -5  17  -1      588.44      609.30     39.39 o 
  -3  17  -1     4798.70     4731.43    170.71 o 
  -1  17  -1     5059.09     4999.01    190.59 o 
   3  17  -1     4954.21     5094.90    182.49 o 
   5  17  -1     1681.21     1655.91     80.36 o 
   7  17  -1     1993.46     2064.25     71.47 o 
   9  17  -1     1133.76     1100.79     85.62 o 
  -8  18  -1      543.20      562.92     43.30 o 
  -6  18  -1      899.83      893.76     55.38 o 
  -4  18  -1    10609.74    10514.64    368.65 o 
   2  18  -1      185.02      202.37     27.39 o 
   4  18  -1      963.95     1014.12     56.28 o 
   6  18  -1     3480.39     3476.57    108.42 o 
   8  18  -1      262.92      162.83     43.90 o 
  -7  19  -1      520.16      484.59     41.04 o 
  -5  19  -1      268.56      254.15     27.24 o 
  -3  19  -1      790.62      852.26     46.52 o 
   3  19  -1      700.06      622.88     44.80 o 
   5  19  -1     1235.59     1222.57     66.18 o 
   7  19  -1      971.25      941.56     44.57 o 
  -8  20  -1      471.45      440.84     41.27 o 
  -6  20  -1      159.85      165.31     29.41 o 
  -4  20  -1      862.84      734.61     46.45 o 
  -2  20  -1      555.73      497.72     35.12 o 
   4  20  -1       41.81       10.81     19.13 o 
   6  20  -1      202.48      214.23     32.87 o 
   8  20  -1       16.63       13.21     39.09 o 
  -7  21  -1       37.57       16.73     25.14 o 
  -5  21  -1      478.68      453.90     37.22 o 
  -3  21  -1     1519.81     1519.64     72.04 o 
   3  21  -1      714.13      666.40     48.02 o 
   5  21  -1     1345.86     1310.21     70.53 o 
   7  21  -1      199.70      190.29     35.04 o 
  -6  22  -1     1665.82     1653.88     82.47 o 
  -4  22  -1     1371.65     1435.60     74.29 o 
   4  22  -1     2617.61     2593.41    111.73 o 
   6  22  -1       67.68       98.60     29.19 o 
  -5  23  -1      391.85      429.13     39.54 o 
   5  23  -1      196.58      211.45     35.04 o 
  -4  24  -1      782.33      795.99     52.45 o 
  -8   0   0      258.22      228.11     20.79 o 
  -6   0   0    11310.33    11969.52    395.44 o 
  -4   0   0     3594.60     3348.20    116.01 o 
  -2   0   0    11003.01    11286.54    375.86 o 
   4   0   0     3469.24     3312.86    113.38 o 
   6   0   0    11090.17    11595.78    307.81 o 
   8   0   0      331.79      284.61     34.67 o 
  10   0   0     2845.17     2696.44    148.42 o 
  12   0   0     1935.72     1949.75    124.56 o 
  -7   1   0     5073.04     5196.76    130.52 o 
  -5   1   0     3045.42     2891.54     77.19 o 
  -3   1   0    10988.44    11596.97    393.57 o 
   1   1   0    30773.67    30610.69    987.63 o 
   3   1   0    11460.26    12050.86    381.86 o 
   5   1   0     3350.58     3170.32     61.53 o 
   7   1   0     5208.63     5279.42    102.95 o 
   9   1   0     1305.35     1246.70     57.88 o 
  11   1   0     1058.49     1040.96     56.29 o 
  -8   2   0     1187.52     1167.04     56.20 o 
  -6   2   0     2300.77     2239.24     79.91 o 
  -4   2   0     2713.62     2755.87    101.60 o 
  -2   2   0    15089.28    15755.95    369.92 o 
   0   2   0     1072.57     1061.59     26.21 o 
   2   2   0    14331.45    15611.20    504.55 o 
   4   2   0     2964.67     3031.99     81.51 o 
   6   2   0     2203.00     2118.52     56.16 o 
   8   2   0     1360.75     1321.48     56.97 o 
  10   2   0      279.26      279.73     28.28 o 
  12   2   0     1006.96     1042.27     59.15 o 
  -9   3   0     1678.21     1737.92     74.06 o 
  -7   3   0      452.78      452.85     23.64 o 
  -5   3   0      612.36      568.94     18.53 o 
  -3   3   0     1934.91     2004.64     52.33 o 
  -1   3   0    13416.16    13687.41    332.60 o 
   1   3   0    13689.79    13850.76    441.81 o 
   3   3   0     2103.85     2203.58     58.94 o 
   5   3   0      549.20      516.42     21.86 o 
   7   3   0      370.19      373.15     18.70 o 
   9   3   0     1734.60     1652.58     71.21 o 
  11   3   0      290.75      284.48     30.88 o 
  -8   4   0     4877.93     4931.10    168.68 o 
  -6   4   0     3356.34     3381.55     79.33 o 
  -4   4   0     2003.27     1743.44     47.53 o 
  -2   4   0    70826.64    72455.96   2596.53 o 
   0   4   0     4364.23     4631.88    108.96 o 
   2   4   0    69753.21    71210.06   3636.53 o 
   4   4   0     2310.33     1978.47     54.20 o 
   6   4   0     2873.77     2869.60     76.04 o 
   8   4   0     4567.73     4445.83    111.89 o 
  10   4   0     1940.65     1872.48     79.80 o 
  12   4   0      395.44      390.11     54.03 o 
  -9   5   0      624.18      688.99     42.02 o 
  -7   5   0     3716.23     3691.35    134.02 o 
  -5   5   0     9956.98     9791.63    236.74 o 
  -3   5   0    20915.35    21399.42    502.28 o 
  -1   5   0    11770.13    12477.22    281.61 o 
   1   5   0    10002.93    10817.11    384.71 o 
   3   5   0    21099.38    21419.91    547.84 o 
   5   5   0    10122.30    10097.99    261.11 o 
   7   5   0     3726.36     3522.25     88.91 o 
   9   5   0      658.56      689.36     40.55 o 
  11   5   0      985.47     1066.19     83.89 o 
 -10   6   0     1339.15     1463.89     69.41 o 
  -8   6   0      128.55       87.12     19.28 o 
  -6   6   0     3999.90     4233.48    159.45 o 
  -4   6   0    17545.26    18077.52    427.03 o 
  -2   6   0     4773.58     5033.88    121.59 o 
   0   6   0    19925.58    21174.74    488.19 o 
   2   6   0     4818.19     5084.05    133.82 o 
   4   6   0    17279.31    18149.93    467.49 o 
   6   6   0     4316.07     4463.65    105.85 o 
   8   6   0      119.84      118.89     16.11 o 
  10   6   0     1393.78     1403.03     97.10 o 
  12   6   0      347.31      387.26     64.08 o 
  -9   7   0      352.82      316.50     29.49 o 
  -7   7   0      162.61      175.59     21.16 o 
  -5   7   0      707.98      745.04     38.94 o 
  -3   7   0     2946.21     3008.23     75.99 o 
  -1   7   0    11643.38    12011.24    404.67 o 
   1   7   0    11832.81    12174.67    392.67 o 
   3   7   0     3101.25     3122.64     84.39 o 
   5   7   0      817.99      793.04     25.46 o 
   7   7   0      202.50      200.83     14.92 o 
   9   7   0      343.83      336.76     42.02 o 
  11   7   0      131.82      124.94     42.17 o 
 -10   8   0      154.08      101.52     24.76 o 
  -8   8   0      210.59      188.72     24.16 o 
  -6   8   0      561.14      635.93     35.27 o 
  -4   8   0     9371.70     9609.78    328.21 o 
  -2   8   0      448.06      488.59     15.52 o 
   0   8   0     2441.55     2926.96     63.19 o 
   2   8   0      353.92      401.90     24.24 o 
   4   8   0     9185.73     9626.64    251.88 o 
   6   8   0      524.48      564.80     22.27 o 
   8   8   0      246.04      264.35     21.50 o 
  10   8   0      111.02      105.95     37.82 o 
 -11   9   0      673.68      650.57     47.80 o 
  -9   9   0     1063.81     1081.05     55.60 o 
  -7   9   0     3288.87     3232.20    133.49 o 
  -5   9   0     9636.30    10298.31    340.89 o 
  -3   9   0     3595.12     3847.83     92.28 o 
  -1   9   0     2211.66     2032.21     77.51 o 
   1   9   0     2376.65     2160.16     54.37 o 
   3   9   0     3187.53     3477.94    130.19 o 
   5   9   0     9550.00     9733.17    224.11 o 
   7   9   0     3781.91     3666.13    105.01 o 
   9   9   0      841.98      882.58     73.46 o 
  11   9   0      683.56      722.45     69.03 o 
 -10  10   0      646.40      572.75     43.37 o 
  -8  10   0     3060.28     3094.36    122.76 o 
  -4  10   0    11110.27    11356.85    381.79 o 
  -2  10   0     7146.68     6957.78    165.67 o 
   0  10   0     2037.38     2108.79     47.69 o 
   2  10   0     6864.46     6685.23    230.59 o 
   4  10   0    10939.99    11122.38    251.44 o 
   6  10   0      588.53      625.42     28.97 o 
   8  10   0     3059.06     3046.90     95.07 o 
  10  10   0      798.45      798.91     66.48 o 
 -11  11   0       56.40       40.74     26.56 o 
  -9  11   0     1879.52     1875.84     87.19 o 
  -7  11   0     2807.16     2846.06    114.73 o 
  -5  11   0     3405.31     3447.25    126.14 o 
  -3  11   0     8619.23     8490.77    206.26 o 
  -1  11   0      507.00      449.92     24.84 o 
   1  11   0      517.37      461.97     14.79 o 
   3  11   0     8721.36     8818.89    288.14 o 
   5  11   0     3060.94     3226.70     97.24 o 
   7  11   0     2893.13     2868.43     89.24 o 
   9  11   0     2020.55     2020.96    120.28 o 
  11  11   0       78.13       80.66     44.05 o 
 -10  12   0      147.50      150.82     30.84 o 
  -8  12   0      570.77      572.38     39.99 o 
  -6  12   0      953.79      882.80     47.35 o 
  -4  12   0     2497.93     2546.96    101.30 o 
  -2  12   0     1275.18     1303.67     36.89 o 
   0  12   0      409.04      416.58     14.13 o 
   2  12   0     1169.05     1277.22     43.26 o 
   4  12   0     2605.32     2606.34     87.79 o 
   6  12   0      851.20      841.97     36.99 o 
   8  12   0      572.76      590.96     32.26 o 
  10  12   0      184.40      197.50     45.17 o 
  -9  13   0      223.66      142.49     28.66 o 
  -7  13   0     2068.24     2047.07     87.27 o 
  -5  13   0     1954.19     1975.94     86.29 o 
  -1  13   0     1149.20     1094.95     31.29 o 
   1  13   0      980.87      923.88     34.89 o 
   3  13   0      503.11      463.83     23.34 o 
   5  13   0     2108.53     2194.08     87.79 o 
   7  13   0     1870.38     1972.01     68.25 o 
   9  13   0      273.94      264.80     48.85 o 
 -10  14   0      240.53      285.44     35.87 o 
  -8  14   0     1232.20     1213.27     65.58 o 
  -6  14   0      446.11      396.42     32.27 o 
  -4  14   0     3722.45     3578.87    125.91 o 
  -2  14   0     2991.24     3009.40     82.69 o 
   0  14   0     2506.05     2493.76     67.13 o 
   2  14   0     3175.81     3156.28     90.54 o 
   4  14   0     3059.85     2937.98    121.03 o 
   6  14   0      422.43      395.66     25.68 o 
   8  14   0     1344.66     1356.05     53.14 o 
  10  14   0      160.03      187.74     48.55 o 
  -9  15   0      665.00      742.04     50.87 o 
  -7  15   0     1621.06     1606.16     81.34 o 
  -5  15   0     6697.07     6300.59    226.84 o 
  -1  15   0     5470.15     5324.41    134.95 o 
   1  15   0     5888.64     5674.04    192.32 o 
   3  15   0      454.72      411.20     23.64 o 
   5  15   0     6358.44     6230.91    176.13 o 
   7  15   0     1839.00     1919.88     66.35 o 
   9  15   0      619.40      734.61     67.01 o 
  -8  16   0      303.61      361.00     33.69 o 
  -6  16   0     2392.48     2403.64    107.08 o 
  -4  16   0     4299.87     4384.16    156.00 o 
  -2  16   0     1412.09     1364.16     61.30 o 
   0  16   0     2973.72     2722.92    102.05 o 
   2  16   0     1425.28     1443.48     65.28 o 
   4  16   0     3861.67     3955.33    119.99 o 
   6  16   0     2572.71     2673.31     85.06 o 
   8  16   0      316.95      346.49     28.24 o 
  10  16   0      170.73      141.74     46.30 o 
  -9  17   0      205.28      231.71     35.79 o 
  -7  17   0      997.98      954.16     57.55 o 
  -5  17   0       99.38       81.19     21.61 o 
  -3  17   0     1097.93     1089.68     53.28 o 
  -1  17   0     1445.22     1441.12     43.01 o 
   1  17   0     1380.01     1377.22     65.96 o 
   3  17   0     1014.99     1023.27     54.40 o 
   5  17   0      105.90       97.10     23.19 o 
   7  17   0     1018.46     1026.92     45.75 o 
   9  17   0      231.01      227.59     51.32 o 
  -8  18   0       24.49       -1.13     23.34 o 
  -6  18   0       16.94       -4.65     19.88 o 
  -4  18   0      189.53      195.62     26.49 o 
  -2  18   0      450.76      450.97     30.31 o 
   0  18   0     1142.91     1099.81     50.65 o 
   2  18   0      462.16      409.92     33.92 o 
   4  18   0      208.19      215.88     28.44 o 
   6  18   0       29.04       33.47     17.23 o 
   8  18   0       32.46        7.52     19.82 o 
  -7  19   0      738.64      697.91     46.82 o 
  -5  19   0      513.20      547.02     40.59 o 
  -3  19   0     6982.48     6907.04    253.85 o 
  -1  19   0     1102.29     1027.25     47.20 o 
   1  19   0      793.39      801.31     49.97 o 
   3  19   0     7498.12     7314.11    252.57 o 
   5  19   0      604.45      675.63     45.10 o 
   7  19   0      543.86      496.48     34.02 o 
  -8  20   0      366.49      337.59     34.89 o 
  -6  20   0      102.04       96.35     25.66 o 
  -4  20   0     1881.63     1903.30     83.89 o 
  -2  20   0     2946.66     3080.62    118.48 o 
   0  20   0     1203.53     1134.78     53.88 o 
   2  20   0     2807.27     2862.94    120.51 o 
   4  20   0     1771.61     1765.31     84.72 o 
   6  20   0      123.63      188.27     30.92 o 
   8  20   0      236.31      247.77     38.72 o 
  -7  21   0      223.29      276.51     38.19 o 
  -5  21   0     1297.81     1293.40     67.98 o 
  -3  21   0       11.85       26.04     17.93 o 
  -1  21   0     1888.17     1926.11     82.39 o 
   3  21   0       54.64       40.74     22.14 o 
   5  21   0     1311.73     1337.23     70.91 o 
   7  21   0      145.78      177.16     33.69 o 
  -6  22   0       78.54       81.94     27.31 o 
  -4  22   0      521.76      502.52     39.39 o 
  -2  22   0       80.59       58.00     19.43 o 
   4  22   0      479.90      488.49     42.47 o 
   6  22   0       68.55       77.51     27.99 o 
  -5  23   0      402.53      399.49     38.12 o 
  -3  23   0      213.27      257.08     31.52 o 
   3  23   0      168.14      151.27     29.64 o 
   5  23   0      433.27      397.92     40.89 o 
  -4  24   0     1138.50     1179.57     63.33 o 
   4  24   0     1129.83     1112.04     67.76 o 
   6  24   0      440.61      534.64     49.22 o 
  -5  25   0      494.77      580.26     46.22 o 
  -3  25   0      798.19      806.04     52.00 o 
   5  25   0      524.59      551.52     49.82 o 
  -9   1   1     3012.64     3057.14    117.88 o 
  -7   1   1     3435.51     3365.58     82.98 o 
  -3   1   1    15009.30    15282.31    513.17 o 
  -1   1   1     8239.70     8272.63    276.51 o 
   1   1   1    33625.73    35791.03    833.61 o 
   5   1   1     5653.82     5947.84    207.18 o 
   7   1   1     6127.40     6208.22    134.00 o 
   9   1   1      843.25      801.80     43.77 o 
  11   1   1     1114.89     1221.30     62.03 o 
  -8   2   1     3825.02     3846.60    136.42 o 
  -6   2   1     3050.63     3015.42    110.68 o 
  -4   2   1      534.43      589.64     17.48 o 
  -2   2   1      331.58      334.59     18.83 o 
   2   2   1    32360.54    33726.96   1048.19 o 
   4   2   1     8638.70     8822.72    303.75 o 
   6   2   1     9119.34     8868.11    304.35 o 
   8   2   1     4803.57     4541.65     93.26 o 
  10   2   1      474.50      512.27     36.50 o 
  12   2   1      703.41      723.17     48.85 o 
  -7   3   1     1100.21     1100.08     37.13 o 
  -5   3   1    12970.96    13239.04    418.82 o 
  -3   3   1     5511.79     5857.07    152.22 o 
  -1   3   1    59708.84    60655.48   1151.77 o 
   1   3   1     5451.07     5685.22    195.47 o 
   3   3   1     3028.16     2983.00    112.93 o 
   5   3   1     8918.84     8625.30    285.66 o 
   7   3   1      275.37      246.49     18.44 o 
   9   3   1     1410.16     1390.13     64.19 o 
  11   3   1     1043.54     1003.72     54.98 o 
  -8   4   1      711.35      658.15     39.99 o 
  -6   4   1      918.07      990.54     33.03 o 
  -4   4   1     2258.82     2351.26     59.19 o 
  -2   4   1    15096.07    16417.00    658.93 o 
   0   4   1     1502.19     1552.73     36.13 o 
   2   4   1    39599.34    41890.11   1288.30 o 
   4   4   1     2392.08     2353.29     91.84 o 
   6   4   1      392.34      361.15     24.39 o 
   8   4   1      119.41      152.39     24.02 o 
  10   4   1      658.44      633.66     41.49 o 
  12   4   1      361.05      413.68     54.55 o 
  -9   5   1      455.19      417.35     33.09 o 
  -7   5   1      197.73      201.40     21.24 o 
  -5   5   1      235.71      239.05     12.08 o 
  -3   5   1     4573.53     5040.10    123.71 o 
  -1   5   1     7072.02     7392.71    172.49 o 
   1   5   1    16307.54    17059.81    389.06 o 
   3   5   1      355.52      386.59     20.64 o 
   5   5   1      443.88      450.89     26.34 o 
   7   5   1      582.61      602.25     27.25 o 
   9   5   1      969.52     1002.28     49.16 o 
  11   5   1      534.32      541.46     59.13 o 
 -10   6   1      112.94       77.66     24.09 o 
  -8   6   1      390.94      335.11     28.96 o 
  -6   6   1     2809.77     2803.96    105.73 o 
  -4   6   1     7098.08     7600.57    183.02 o 
  -2   6   1    14602.06    16146.14    381.22 o 
   0   6   1     4060.83     4045.78     96.53 o 
   4   6   1    20484.36    21566.47    673.00 o 
   6   6   1     1354.23     1383.43     48.34 o 
   8   6   1      950.02     1017.31     35.35 o 
  10   6   1     1395.11     1293.78     91.69 o 
  12   6   1       90.13       88.24     42.02 o 
 -11   7   1      199.39      171.01     31.74 o 
  -9   7   1     1278.76     1411.36     66.86 o 
  -7   7   1     2549.81     2560.70     97.32 o 
  -5   7   1     6411.66     6334.48    206.50 o 
  -3   7   1    23927.44    25367.48    587.12 o 
  -1   7   1     8476.61     8967.79    164.00 o 
   1   7   1    10570.22    10659.00    257.76 o 
   3   7   1    21863.25    23276.32    736.18 o 
   5   7   1     1406.40     1423.09     46.11 o 
   7   7   1     3179.23     3036.17     93.46 o 
   9   7   1      729.41      749.69     59.58 o 
  11   7   1     1641.70     1650.58    111.43 o 
 -10   8   1     1446.21     1453.91     73.99 o 
  -8   8   1     3315.54     3451.08    134.32 o 
  -6   8   1      315.17      309.23     25.74 o 
  -4   8   1     4862.56     4587.73    118.23 o 
  -2   8   1     9120.02     9283.05    213.37 o 
   0   8   1     2961.63     3100.92     82.98 o 
   2   8   1     7158.43     6880.25    226.46 o 
   4   8   1    21717.98    23111.96    590.95 o 
   6   8   1     2547.79     2560.33     77.85 o 
   8   8   1     2701.68     2670.84     86.86 o 
  10   8   1      732.19      800.79     69.03 o 
 -11   9   1      599.60      583.33     44.72 o 
  -9   9   1      821.75      797.56     48.85 o 
  -7   9   1        7.08       -2.03     14.56 o 
  -5   9   1      780.99      777.83     39.09 o 
  -3   9   1     1457.03     1359.87     39.75 o 
  -1   9   1      100.83       77.97      8.12 o 
   1   9   1     3228.60     3352.26     85.82 o 
   3   9   1     1698.51     1633.29     50.58 o 
   5   9   1     1880.45     1718.48     53.59 o 
   7   9   1     1735.67     1678.92     59.70 o 
   9   9   1      726.26      731.08     61.91 o 
  11   9   1      305.96      340.14     50.65 o 
 -10  10   1      132.36       74.29     25.06 o 
  -8  10   1      400.84      393.87     32.57 o 
  -6  10   1     2133.19     2260.55     91.92 o 
  -4  10   1     1193.71     1259.50     35.68 o 
  -2  10   1      523.00      487.70     17.33 o 
   0  10   1       42.05       42.78      6.53 o 
   2  10   1     3368.83     3305.73    121.78 o 
   4  10   1      583.44      549.21     21.82 o 
   6  10   1     1496.79     1533.82     66.56 o 
   8  10   1      662.11      660.96     33.47 o 
  10  10   1       43.57       28.14     33.09 o 
 -11  11   1      340.33      348.69     37.14 o 
  -9  11   1      403.00      403.40     35.19 o 
  -7  11   1     2286.72     2297.62     98.90 o 
  -5  11   1     4168.71     4180.06    155.40 o 
  -3  11   1     2238.33     2202.99     55.77 o 
  -1  11   1     4740.84     4881.90     98.29 o 
   1  11   1     3631.49     3550.15     87.32 o 
   3  11   1     2021.70     2152.20     89.14 o 
   5  11   1     1999.66     2066.06     86.29 o 
   7  11   1     3487.69     3338.36     99.84 o 
   9  11   1      635.28      679.83     63.03 o 
  11  11   1       46.81       49.90     39.24 o 
 -10  12   1     1315.40     1350.51     71.36 o 
  -8  12   1     1187.85     1190.90     64.76 o 
  -6  12   1     2873.03     2950.51    119.23 o 
  -4  12   1     2167.22     2055.85     79.24 o 
  -2  12   1     1881.53     1742.74     47.95 o 
   0  12   1    12107.00    11596.05    274.09 o 
   4  12   1     4653.01     4584.96    163.80 o 
   6  12   1     1986.05     1839.82     62.38 o 
   8  12   1     1903.23     1954.45     69.57 o 
  10  12   1      882.68      819.17     72.71 o 
  -9  13   1     1292.48     1389.83     71.43 o 
  -7  13   1     2165.21     2188.36     99.87 o 
  -5  13   1     1803.44     1668.36     72.04 o 
  -3  13   1     4353.76     4386.76    110.45 o 
  -1  13   1     7439.88     7555.09    147.58 o 
   1  13   1     2565.07     2509.47     63.99 o 
   3  13   1     4500.31     4516.97    152.47 o 
   5  13   1     3043.33     3172.32    131.76 o 
   7  13   1     1734.23     1745.09     61.31 o 
   9  13   1      998.32     1000.39     78.41 o 
 -10  14   1      559.33      583.03     45.47 o 
  -8  14   1     1808.02     1914.93     87.42 o 
  -6  14   1      193.20      184.81     27.54 o 
  -4  14   1     2080.75     2200.82     89.74 o 
  -2  14   1     4384.57     4339.79    107.90 o 
   0  14   1       93.67       67.79      9.51 o 
   2  14   1     4428.49     4385.36    158.70 o 
   4  14   1      285.62      272.98     26.26 o 
   6  14   1     4447.05     4716.27    137.71 o 
   8  14   1      488.77      515.76     31.89 o 
  10  14   1       43.86       27.84     36.02 o 
  -9  15   1      110.02       91.32     26.86 o 
  -7  15   1      118.73      144.15     25.06 o 
  -5  15   1     1399.94     1377.90     66.11 o 
  -3  15   1     2377.84     2307.15     93.50 o 
  -1  15   1      370.57      352.82     17.16 o 
   1  15   1      147.74      140.94     11.95 o 
   3  15   1      115.79      122.38     20.94 o 
   5  15   1     1892.41     1891.28     64.57 o 
   7  15   1       91.50       79.24     18.41 o 
   9  15   1        2.94        0.68     34.52 o 
  -8  16   1     1659.32     1664.91     82.92 o 
  -6  16   1      151.61      112.03     22.44 o 
  -4  16   1     3321.25     3253.73    132.59 o 
  -2  16   1     1178.43     1154.69     35.89 o 
   0  16   1     1462.80     1364.21     34.28 o 
   2  16   1     8163.92     8305.01    288.97 o 
   4  16   1      390.91      380.49     23.99 o 
   6  16   1     1606.57     1673.84     62.33 o 
   8  16   1      827.61      854.45     41.85 o 
  -9  17   1     1078.14     1066.19     64.91 o 
  -7  17   1     1875.78     1807.25     88.84 o 
  -5  17   1     2044.63     2074.91     84.87 o 
  -3  17   1     4889.39     4928.77    182.71 o 
  -1  17   1     4571.49     4369.56    113.34 o 
   1  17   1     5647.16     5515.55    134.37 o 
   3  17   1     4410.48     4510.53    132.96 o 
   5  17   1      556.76      542.06     39.17 o 
   7  17   1     1811.30     1792.13     77.02 o 
   9  17   1      311.32      363.70     53.80 o 
  -8  18   1      209.08      218.21     34.07 o 
  -6  18   1     3369.48     3414.01    139.19 o 
  -4  18   1     1119.71     1137.63     56.20 o 
  -2  18   1      226.22      225.78     23.86 o 
   0  18   1     8537.09     8389.03    167.73 o 
   2  18   1      106.58       91.99     21.91 o 
   4  18   1    10507.00    10579.40    361.60 o 
   6  18   1     1060.86     1111.06     46.84 o 
   8  18   1      531.19      490.39     34.31 o 
  -7  19   1      858.81      889.18     56.65 o 
  -5  19   1     1366.17     1426.07     68.81 o 
  -3  19   1      802.85      848.66     45.47 o 
  -1  19   1      556.24      521.65     32.42 o 
   1  19   1     1311.63     1268.06     43.16 o 
   3  19   1      771.15      771.53     48.77 o 
   5  19   1      323.52      320.78     33.32 o 
   7  19   1      585.33      587.64     35.46 o 
  -8  20   1       15.06      -23.49     23.49 o 
  -6  20   1      204.24      205.00     31.67 o 
  -4  20   1       46.17        4.73     18.98 o 
  -2  20   1     3181.69     3144.85    123.21 o 
   0  20   1      665.53      713.93     28.45 o 
   2  20   1      553.82      487.81     37.29 o 
   4  20   1      847.43      782.71     49.37 o 
   6  20   1      171.75      167.63     31.37 o 
   8  20   1      455.01      445.60     34.29 o 
  -7  21   1      315.62      270.73     34.29 o 
  -5  21   1     1307.42     1344.05     69.33 o 
  -3  21   1      775.24      743.84     44.42 o 
  -1  21   1      476.33      490.36     34.97 o 
   1  21   1      972.85      830.62     57.74 o 
   3  21   1     1578.44     1527.52     75.94 o 
   5  21   1      583.14      618.30     44.87 o 
   7  21   1       12.42        0.30     25.74 o 
  -6  22   1      149.84      158.18     30.76 o 
  -4  22   1     2470.14     2455.34    107.83 o 
  -2  22   1     1885.06     1933.99     84.79 o 
   2  22   1     4401.48     4345.64    118.03 o 
   4  22   1     1628.16     1686.97     80.96 o 
   6  22   1     1623.78     1680.44     85.47 o 
  -5  23   1      197.52      271.86     35.94 o 
  -3  23   1     2476.17     2680.75    112.93 o 
   1  23   1     1420.12      508.90     36.47 o 
   3  23   1     3006.44     2823.62    121.26 o 
   5  23   1      519.21      566.38     46.60 o 
  -4  24   1       98.93       95.37     27.16 o 
  -2  24   1      242.97      250.40     30.31 o 
   2  24   1      183.51      168.31     27.99 o 
   4  24   1      852.57      787.51     55.60 o 
  -5  25   1       77.74      119.53     31.44 o 
  -3  25   1      142.25      185.64     30.54 o 
   3  25   1      494.67      447.07     29.70 o 
   5  25   1       12.22      -14.33     26.34 o 
  -8   0   2     3186.32     3070.27    118.86 o 
  -6   0   2    26917.36    27793.67    894.51 o 
  -2   0   2      320.99      322.28     16.13 o 
   0   0   2    37169.22    38389.65   1272.17 o 
   2   0   2    13035.45    13939.61    463.73 o 
   6   0   2     6286.15     6453.51    213.33 o 
   8   0   2     2337.40     2128.34     86.37 o 
  10   0   2      594.98      553.47     53.65 o 
  12   0   2     1296.64     1362.66     98.00 o 
  -9   1   2     2846.99     2929.35    108.73 o 
  -7   1   2     2554.35     2418.13     95.00 o 
  -5   1   2     3669.84     3476.03    139.12 o 
  -1   1   2    10087.87    10583.72    202.59 o 
   1   1   2    12059.20    13250.04    251.75 o 
   3   1   2     5250.69     5340.95    174.46 o 
   5   1   2     3285.47     3418.51    122.16 o 
   7   1   2     2113.10     2103.89     57.89 o 
   9   1   2      578.13      556.62     26.07 o 
  11   1   2      275.88      275.29     30.72 o 
  -8   2   2     1916.69     1970.83     74.66 o 
  -6   2   2      610.69      606.71     22.03 o 
  -4   2   2      490.09      422.91     20.71 o 
  -2   2   2    14168.39    14607.21    485.04 o 
   0   2   2    20898.67    22381.73    524.70 o 
   2   2   2    33890.91    36615.08    831.91 o 
   4   2   2     2823.74     2920.87    106.48 o 
   6   2   2     3454.22     3255.98    121.93 o 
   8   2   2     2567.60     2460.38     68.74 o 
  10   2   2      606.83      582.62     38.82 o 
  12   2   2      460.02      440.23     38.57 o 
  -7   3   2      195.67      199.85     18.98 o 
  -5   3   2      953.32     1001.13     39.36 o 
  -3   3   2     2648.91     2802.65     68.09 o 
  -1   3   2    14051.48    14446.03    341.42 o 
   1   3   2    20591.61    21982.52    416.67 o 
   3   3   2     7670.63     8146.66    186.73 o 
   5   3   2     3457.31     3431.87    123.89 o 
   7   3   2      256.13      217.68     23.04 o 
   9   3   2      409.60      398.08     22.78 o 
  11   3   2      192.28      246.37     33.95 o 
 -10   4   2     1881.29     1991.02     88.77 o 
  -8   4   2     3065.80     3142.90    111.05 o 
  -6   4   2      411.37      343.58     16.20 o 
  -4   4   2    11873.13    11956.50    281.81 o 
  -2   4   2    14893.03    15576.58    349.79 o 
   0   4   2     6950.82     7252.40    139.17 o 
   2   4   2    11983.35    12446.32    288.28 o 
   4   4   2     9083.08    10174.71    232.81 o 
   6   4   2     8186.46     8362.14    273.28 o 
   8   4   2      272.38      273.17     22.77 o 
  10   4   2     2309.87     2256.13     91.95 o 
  12   4   2      342.06      334.59     52.00 o 
  -9   5   2     2950.81     3075.00    117.36 o 
  -7   5   2     4071.56     3869.78    137.62 o 
  -3   5   2     7917.98     7927.52    186.58 o 
  -1   5   2     3505.44     3271.41    168.91 o 
   1   5   2    19413.52    20485.96    388.36 o 
   3   5   2    26709.92    28519.80    915.52 o 
   5   5   2      921.75      860.91     24.52 o 
   7   5   2     6246.40     5947.47    210.03 o 
   9   5   2      128.03      180.63     18.04 o 
  11   5   2      424.74      360.33     47.57 o 
 -10   6   2     1474.49     1596.48     75.26 o 
  -8   6   2     2971.24     3020.22    122.46 o 
  -6   6   2     6573.99     6630.73    155.56 o 
  -4   6   2     3289.56     3258.19     85.14 o 
  -2   6   2     5854.93     6071.39    155.03 o 
   0   6   2     8756.68     8825.48    169.37 o 
   2   6   2     1190.32     1128.12     41.23 o 
   4   6   2     6809.71     6755.01    219.93 o 
   6   6   2      954.16      952.36     46.90 o 
   8   6   2      485.12      505.23     27.35 o 
  10   6   2     2099.12     1955.53    118.63 o 
 -11   7   2      106.37       93.80     27.54 o 
  -9   7   2      877.17      821.87     48.62 o 
  -7   7   2      807.32      772.50     43.00 o 
  -5   7   2     1056.15     1039.78     31.31 o 
  -3   7   2     1210.43     1356.98     35.75 o 
  -1   7   2     3888.21     4159.84    104.07 o 
   1   7   2     4557.30     4693.57     92.56 o 
   3   7   2    11164.17    12198.08    405.05 o 
   5   7   2      939.75      973.22     45.40 o 
   7   7   2       39.43       49.10     12.87 o 
   9   7   2     1896.24     1906.01     68.50 o 
  11   7   2      121.96      109.25     41.12 o 
 -10   8   2      344.59      382.24     35.04 o 
  -8   8   2      358.73      373.31     30.99 o 
  -6   8   2      329.94      262.93     23.64 o 
  -4   8   2      781.90      749.81     24.79 o 
  -2   8   2     6063.74     6327.49    151.21 o 
   0   8   2     1617.74     1687.33     36.36 o 
   2   8   2      141.35      129.50      7.16 o 
   4   8   2     6036.42     6287.98    216.41 o 
   6   8   2      894.26      908.02     46.52 o 
   8   8   2     2454.49     2550.04    101.37 o 
  10   8   2      621.10      617.93     61.53 o 
 -11   9   2      267.65      282.14     35.94 o 
  -9   9   2      165.97      156.38     27.69 o 
  -7   9   2     3869.53     4017.30    154.58 o 
  -5   9   2     6506.32     6720.27    235.76 o 
  -3   9   2     3452.84     3223.78     88.15 o 
  -1   9   2    23586.10    24134.75    459.13 o 
   1   9   2     3472.82     3594.21     88.15 o 
   3   9   2     2365.00     2345.64     88.02 o 
   5   9   2     8754.00     8894.00    310.20 o 
   7   9   2     2903.39     2930.78    118.56 o 
   9   9   2     1744.99     1847.14     66.91 o 
  11   9   2      248.03      241.39     51.55 o 
 -10  10   2     1681.48     1900.52     90.94 o 
  -8  10   2     3514.34     3428.94    140.32 o 
  -6  10   2      689.62      662.12     41.65 o 
  -4  10   2    18897.17    19369.98    462.12 o 
  -2  10   2    12007.40    11953.00    285.98 o 
   0  10   2      415.33      412.26     13.34 o 
   2  10   2     6854.51     6390.60    151.74 o 
   4  10   2     1409.54     1381.42     60.85 o 
   6  10   2      681.51      694.24     40.59 o 
   8  10   2     4983.32     4942.28    182.94 o 
  10  10   2     1382.39     1335.88     94.92 o 
 -11  11   2      363.84      408.87     42.85 o 
  -9  11   2     1700.55     1728.47     81.41 o 
  -7  11   2       44.94       62.88     18.53 o 
  -5  11   2     4348.57     4186.29    155.18 o 
  -3  11   2     8748.05     9166.01    216.45 o 
  -1  11   2      416.63      492.03     19.23 o 
   1  11   2     6117.08     6058.57    145.89 o 
   3  11   2     5541.92     5322.41    179.34 o 
   5  11   2     1935.50     2013.00     85.62 o 
   7  11   2     2516.96     2543.51    103.55 o 
   9  11   2      286.55      293.12     25.75 o 
  11  11   2      404.33      428.53     58.60 o 
 -10  12   2      445.62      444.52     40.37 o 
  -8  12   2      423.03      416.15     35.27 o 
  -6  12   2      734.42      749.46     42.62 o 
  -4  12   2      862.11      890.68     45.85 o 
  -2  12   2      861.88      881.79     27.63 o 
   0  12   2      131.72      101.68     11.67 o 
   2  12   2       28.51       18.80      6.08 o 
   4  12   2      824.22      899.54     44.05 o 
   6  12   2        4.94        8.55     14.56 o 
   8  12   2      461.74      447.38     29.25 o 
  10  12   2       49.87       55.08     36.77 o 
  -9  13   2      373.70      378.41     36.17 o 
  -7  13   2      140.39      115.71     23.94 o 
  -5  13   2     3070.61     3022.10    123.44 o 
  -3  13   2     1968.47     1839.83     53.50 o 
  -1  13   2      884.80      907.61     24.96 o 
   1  13   2     9587.68     9348.16    182.66 o 
   3  13   2      571.87      606.75     35.72 o 
   5  13   2     1448.77     1390.20     64.83 o 
   7  13   2     1190.82     1181.67     60.85 o 
   9  13   2       88.68       69.83     20.92 o 
 -10  14   2      555.47      572.23     46.22 o 
  -8  14   2      331.93      362.28     35.27 o 
  -6  14   2     4315.16     4245.27    164.33 o 
  -4  14   2      755.54      748.26     41.57 o 
  -2  14   2     5177.67     5334.87    140.32 o 
   0  14   2     5289.28     4994.19    124.02 o 
   2  14   2     4305.76     4166.82    103.58 o 
   4  14   2      764.89      788.93     46.75 o 
   6  14   2     4624.04     4607.24    166.36 o 
   8  14   2      902.70      970.70     44.37 o 
  10  14   2      720.49      714.72     71.96 o 
  -9  15   2      111.28       83.74     24.54 o 
  -7  15   2     3330.55     3438.17    145.35 o 
  -5  15   2     1687.27     1723.96     78.26 o 
  -1  15   2    11067.72    11165.15    218.21 o 
   1  15   2     1764.31     1702.19     40.33 o 
   3  15   2     9199.28     9207.65    308.48 o 
   5  15   2     2867.92     2935.73    116.98 o 
   7  15   2     1810.87     1871.34     69.10 o 
   9  15   2     1362.52     1492.85     62.24 o 
  -8  16   2     1104.44     1175.22     64.53 o 
  -6  16   2     2335.37     2419.25    106.25 o 
  -4  16   2     1606.04     1515.66     75.19 o 
  -2  16   2     1702.07     1738.79     52.34 o 
   0  16   2     4500.54     4292.49    109.45 o 
   2  16   2      634.32      567.58     36.47 o 
   4  16   2     1579.32     1590.70     76.24 o 
   6  16   2     1679.67     1777.24     81.11 o 
   8  16   2     1171.99     1212.65     52.25 o 
  -9  17   2      659.98      643.36     46.97 o 
  -7  17   2       12.88       20.11     20.48 o 
  -5  17   2     3893.03     4073.43    157.73 o 
  -3  17   2     4807.50     4741.26    170.86 o 
  -1  17   2      190.19      161.76     12.18 o 
   1  17   2     2179.48     2110.57     49.08 o 
   3  17   2     1663.01     1604.51     73.39 o 
   5  17   2      708.54      645.31     44.27 o 
   7  17   2      700.69      640.31     36.43 o 
   9  17   2      142.82      156.30     26.81 o 
  -8  18   2      472.47      480.16     40.97 o 
  -6  18   2      222.90      186.54     27.91 o 
  -4  18   2     1121.31     1056.44     55.75 o 
  -2  18   2     1431.02     1299.78     59.65 o 
   0  18   2      444.72      422.26     21.35 o 
   2  18   2      571.88      576.10     26.89 o 
   4  18   2     1481.48     1400.48     68.73 o 
   6  18   2       71.81       39.62     18.23 o 
   8  18   2      358.82      390.07     31.80 o 
  -7  19   2       16.76        8.63     21.16 o 
  -5  19   2     1705.63     1753.08     84.19 o 
  -3  19   2     2410.50     2385.19     98.60 o 
  -1  19   2      245.75      251.41     22.51 o 
   1  19   2     3984.81     4143.49    110.28 o 
   3  19   2     1494.49     1506.21     74.74 o 
   5  19   2     2649.64     2599.71    113.00 o 
   7  19   2      370.56      370.21     30.24 o 
  -8  20   2     1335.38     1479.80     79.01 o 
  -6  20   2      707.15      663.55     47.05 o 
  -4  20   2     2422.12     2500.59    105.43 o 
  -2  20   2     1269.81     1210.71     58.98 o 
   0  20   2      566.86      617.14     27.72 o 
   2  20   2     2141.97     2153.96     65.88 o 
   4  20   2     1543.18     1645.10     79.31 o 
   6  20   2     1934.57     1904.35     88.77 o 
   8  20   2      837.77      872.97     51.32 o 
  -7  21   2      692.01      687.48     50.65 o 
  -5  21   2      710.53      654.54     45.32 o 
  -3  21   2      138.30      149.70     25.66 o 
  -1  21   2     4675.59     4753.79    175.36 o 
   1  21   2     1290.41     1321.90     46.68 o 
   3  21   2     2724.46     2688.32     79.98 o 
   5  21   2     2478.01     2504.87    109.70 o 
   7  21   2      368.48      416.23     41.80 o 
  -6  22   2      188.73      205.68     34.89 o 
  -4  22   2      261.14      248.22     30.61 o 
  -2  22   2      509.61      529.23     37.89 o 
   2  22   2       77.06       41.61     15.20 o 
   4  22   2     1452.33     1330.70     71.73 o 
   6  22   2      117.28      140.39     32.27 o 
  -5  23   2      476.40      460.87     40.52 o 
  -3  23   2      278.22      268.86     29.19 o 
   1  23   2      646.57      611.17     31.58 o 
   3  23   2      693.36      686.28     34.04 o 
   5  23   2      163.75      130.11     32.27 o 
  -4  24   2      245.77      269.01     35.27 o 
   2  24   2      942.58      956.95     40.98 o 
   4  24   2     1015.09     1118.86     46.66 o 
  -3  25   2      871.85      857.89     53.43 o 
   3  25   2     1018.95     1068.19     45.29 o 
  -9   1   3     1475.00     1423.97     64.31 o 
  -7   1   3      262.28      213.12     25.51 o 
  -5   1   3     4161.20     4309.05    148.12 o 
  -3   1   3       85.26       80.81      9.98 o 
  -1   1   3    45037.05    47623.52    898.88 o 
   1   1   3    15163.78    15862.05    372.63 o 
   3   1   3     1953.66     2130.27     44.59 o 
   5   1   3     7312.77     7100.03    170.40 o 
   7   1   3      319.21      282.66     24.46 o 
   9   1   3      826.56      802.95     50.91 o 
  11   1   3     1163.58     1055.69     56.84 o 
  -8   2   3     1896.68     1975.43     56.05 o 
  -6   2   3     5845.71     5745.38    143.70 o 
  -4   2   3     6621.62     6066.99    604.49 o 
  -2   2   3     4176.62     4210.25     84.37 o 
   0   2   3    10478.58    11137.72    262.93 o 
   2   2   3    20210.44    21553.30    408.39 o 
   4   2   3     6172.21     6233.90    149.25 o 
   6   2   3     4293.24     4114.67    101.60 o 
   8   2   3     1041.95      951.80     34.70 o 
  10   2   3      418.11      407.70     32.46 o 
  12   2   3      687.25      685.58     47.88 o 
  -9   3   3     1899.21     1871.94     84.94 o 
  -7   3   3    10917.15    10691.48    261.28 o 
  -5   3   3     5538.77     5475.27    130.57 o 
  -3   3   3     4158.35     3776.51    144.97 o 
  -1   3   3    19525.91    20600.89    390.09 o 
   1   3   3      689.32      678.41     16.31 o 
   3   3   3    13437.20    13681.89    261.46 o 
   5   3   3     3524.88     3316.69     83.23 o 
   7   3   3     5790.26     5643.95    199.75 o 
   9   3   3     3555.99     3520.20     95.34 o 
  11   3   3      655.04      638.21     43.21 o 
 -10   4   3     1800.09     1987.87     85.54 o 
  -8   4   3     1517.03     1504.56     69.48 o 
  -6   4   3     5038.89     4904.93    121.26 o 
  -4   4   3    11954.39    12808.29    296.91 o 
  -2   4   3     5423.99     5211.30    124.70 o 
   0   4   3      327.28      363.54     12.82 o 
   2   4   3    13349.50    14649.64    279.32 o 
   4   4   3     9093.50     9942.45    241.65 o 
   6   4   3     3431.57     3465.11    125.76 o 
   8   4   3     6019.33     5868.38    190.44 o 
  10   4   3       28.55       44.65     30.61 o 
  -9   5   3      480.58      488.86     35.27 o 
  -7   5   3      314.12      304.82     23.04 o 
  -5   5   3     1040.58     1077.44     33.01 o 
  -3   5   3     1403.87     1582.96     42.43 o 
  -1   5   3      222.54      235.37      9.95 o 
   1   5   3    14131.75    14487.73    276.02 o 
   3   5   3    21992.13    24978.15    577.60 o 
   5   5   3     2421.15     2489.65     63.15 o 
   7   5   3     1773.59     1784.29     76.99 o 
   9   5   3      316.16      302.56     24.49 o 
  11   5   3       78.16       92.07     35.12 o 
 -10   6   3      575.49      539.81     40.82 o 
  -8   6   3     1031.75      962.19     51.63 o 
  -6   6   3      802.65      818.81     27.66 o 
  -4   6   3     1236.36     1359.70     42.42 o 
  -2   6   3    34137.36    36417.82    688.51 o 
   0   6   3     3015.48     3215.72     64.65 o 
   2   6   3     1380.92     1460.48     31.94 o 
   4   6   3     4175.86     4129.48    145.72 o 
   6   6   3      430.54      430.11     31.82 o 
   8   6   3       24.22       28.21     18.08 o 
  10   6   3     1179.41     1188.80     88.02 o 
 -11   7   3     1195.80     1443.33     76.24 o 
  -9   7   3     2338.69     2319.60     97.17 o 
  -7   7   3      469.59      440.01     31.67 o 
  -5   7   3     5295.63     5321.67    140.53 o 
  -3   7   3    14229.01    15081.99    358.46 o 
  -1   7   3     6620.94     6359.57    216.56 o 
   1   7   3     7495.94     7614.13    147.76 o 
   3   7   3     2076.90     2311.27     79.61 o 
   5   7   3     7494.78     7714.20    261.65 o 
   7   7   3     3625.43     3544.20    135.67 o 
   9   7   3     2341.54     2331.46     96.12 o 
  11   7   3      665.99      725.38     69.33 o 
 -10   8   3     2000.12     2121.28     97.25 o 
  -8   8   3     2810.93     2772.45    110.98 o 
  -6   8   3     1278.86     1239.68     60.03 o 
  -4   8   3     6619.21     6708.33    169.38 o 
  -2   8   3    31276.12    33684.33    636.91 o 
   0   8   3     6776.41     6567.47    128.32 o 
   2   8   3     8767.54     9220.53    178.41 o 
   4   8   3     7096.55     7336.99    249.87 o 
   6   8   3     2917.22     2850.04    108.13 o 
   8   8   3      651.38      656.49     43.97 o 
  10   8   3     1803.24     1814.91    115.18 o 
 -11   9   3      209.21      145.65     32.64 o 
  -9   9   3     1422.18     1471.24     72.49 o 
  -7   9   3      506.86      548.37     35.27 o 
  -5   9   3     3209.50     3165.79     82.26 o 
  -3   9   3     4346.13     4451.09    114.93 o 
  -1   9   3     7931.67     8185.63    198.99 o 
   1   9   3     1340.65     1364.45     31.14 o 
   3   9   3     7078.65     7322.51    240.79 o 
   5   9   3     5906.24     6139.64    208.75 o 
   7   9   3     1345.16     1236.75     63.11 o 
   9   9   3     1230.22     1284.32     65.96 o 
  11   9   3      109.58       57.03     39.32 o 
 -10  10   3       80.57       29.26     23.94 o 
  -8  10   3     1170.37     1218.37     62.73 o 
  -6  10   3     2652.45     2772.30    110.00 o 
  -4  10   3       76.72       51.00      8.43 o 
  -2  10   3     1783.89     1868.81     51.64 o 
   0  10   3     2471.26     2755.19     57.86 o 
   2  10   3     1108.82     1192.02     28.21 o 
   4  10   3     1456.37     1528.64     65.21 o 
   6  10   3      380.04      374.51     31.29 o 
   8  10   3     1329.26     1404.53     68.36 o 
  10  10   3      223.51      291.22     46.37 o 
 -11  11   3      271.35      252.12     39.32 o 
  -9  11   3      129.01       85.17     24.76 o 
  -7  11   3      815.43      851.66     46.60 o 
  -5  11   3     1553.08     1471.02     67.31 o 
  -3  11   3      502.67      471.92     18.79 o 
  -1  11   3     9515.95     9879.31    239.05 o 
   1  11   3     5551.47     5749.41    114.56 o 
   3  11   3     1296.63     1274.35     60.33 o 
   7  11   3     2437.43     2460.15    102.27 o 
   9  11   3      972.35      973.97     57.85 o 
  11  11   3       33.32       40.29     39.84 o 
 -10  12   3      516.19      559.92     44.42 o 
  -8  12   3     2095.54     2145.44     94.92 o 
  -6  12   3     5996.76     6091.61    209.43 o 
  -4  12   3     3579.31     3564.68     96.32 o 
  -2  12   3     2520.25     2396.24     52.14 o 
   0  12   3     9569.66     9953.45    193.87 o 
   2  12   3     6946.89     7100.38    140.42 o 
   4  12   3     4284.29     4428.35    153.37 o 
   6  12   3     2465.84     2454.59    106.63 o 
   8  12   3     1150.06     1216.94     63.41 o 
  10  12   3      736.22      722.83     69.48 o 
  -9  13   3      976.87     1011.34     59.43 o 
  -7  13   3      536.12      505.75     37.44 o 
  -5  13   3     7608.08     7627.61    274.26 o 
  -3  13   3     4519.26     4496.54    114.57 o 
  -1  13   3      698.29      646.61     19.40 o 
   1  13   3     3414.45     3330.74     70.24 o 
   3  13   3     3115.61     2836.83    106.85 o 
   5  13   3      259.98      259.93     25.89 o 
   7  13   3     4831.18     4756.64    174.38 o 
   9  13   3      590.64      587.83     47.80 o 
 -10  14   3      187.44      219.33     36.09 o 
  -8  14   3      729.72      750.52     48.47 o 
  -6  14   3     2786.40     2893.48    119.76 o 
  -4  14   3      932.12      907.87     48.62 o 
  -2  14   3      605.32      583.58     22.33 o 
   0  14   3     3465.18     3734.14     78.47 o 
   2  14   3      359.93      392.41     20.34 o 
   4  14   3      760.60      715.47     42.85 o 
   6  14   3     1174.05     1150.46     59.80 o 
   8  14   3       60.57       86.74     24.76 o 
  10  14   3     1389.15     1487.22    107.53 o 
  -9  15   3      265.31      293.09     38.79 o 
  -7  15   3     1157.42     1113.92     60.40 o 
  -5  15   3     1440.53     1357.11     63.93 o 
  -3  15   3       24.34        6.45     13.88 o 
  -1  15   3      220.84      219.75     12.23 o 
   1  15   3      226.03      202.05     11.67 o 
   3  15   3      360.54      342.91     28.66 o 
   5  15   3      109.23       79.39     20.79 o 
   7  15   3       85.17       90.94     23.71 o 
   9  15   3      188.18      264.22     48.29 o 
  -8  16   3       23.04       22.06     22.29 o 
  -6  16   3     1870.83     1915.23     87.42 o 
  -4  16   3     4623.36     4764.59    171.16 o 
  -2  16   3      179.98      153.30     24.65 o 
   0  16   3     2017.58     2018.54     47.17 o 
   2  16   3     1736.03     1702.39     52.61 o 
   4  16   3     2206.76     2196.17     98.45 o 
   6  16   3     3358.41     3267.69    128.84 o 
   8  16   3      156.55      182.32     26.34 o 
  -9  17   3      772.68      844.31     57.78 o 
  -7  17   3      994.27      931.65     55.83 o 
  -5  17   3     1343.86     1393.58     68.58 o 
  -3  17   3     2491.18     2729.53    109.18 o 
  -1  17   3     1214.39     1171.90     31.86 o 
   1  17   3     1126.97     1077.78     38.62 o 
   3  17   3     3841.92     3729.32    101.06 o 
   5  17   3     3432.82     3410.86    133.56 o 
   9  17   3     1349.91     1523.49     77.70 o 
  -8  18   3      506.54      490.06     43.22 o 
  -6  18   3     1670.53     1743.17     80.06 o 
  -4  18   3      953.11      955.66     52.30 o 
  -2  18   3     2577.26     2687.96    106.85 o 
   0  18   3     1144.03     1090.77     37.34 o 
   2  18   3     1932.37     1898.39     58.94 o 
   4  18   3      245.53      277.37     20.79 o 
   6  18   3      576.59      551.52     43.37 o 
   8  18   3     1101.69     1203.26     54.36 o 
  -7  19   3      412.07      397.02     37.82 o 
  -5  19   3      296.56      259.25     29.79 o 
  -3  19   3      187.37      215.58     27.76 o 
  -1  19   3     1008.92      979.93     28.99 o 
   1  19   3      537.12      501.47     25.65 o 
   3  19   3       16.64       16.76     15.42 o 
   5  19   3       79.60       90.94     25.81 o 
   7  19   3      312.48      338.49     29.61 o 
  -8  20   3      412.51      468.15     43.60 o 
  -6  20   3      151.15      174.23     30.84 o 
  -4  20   3      381.19      379.53     33.69 o 
  -2  20   3      827.74      761.10     43.75 o 
   0  20   3      227.57      240.87     28.89 o 
   2  20   3     1673.89     1629.61     53.93 o 
   4  20   3     1240.85     1197.36     45.47 o 
   6  20   3      124.11      101.97     27.16 o 
   8  20   3      147.19      199.40     31.67 o 
  -7  21   3      152.87      143.77     32.04 o 
  -5  21   3      214.28      214.38     31.59 o 
  -3  21   3     1716.55     1663.78     76.54 o 
  -1  21   3      534.59      548.14     36.39 o 
   1  21   3       52.11       38.45     14.12 o 
   3  21   3     2023.44     2043.75     65.64 o 
   5  21   3      263.27      280.53     23.75 o 
   7  21   3      897.69      860.14     58.30 o 
  -6  22   3      442.42      437.91     40.29 o 
  -4  22   3     2084.90     2169.83     96.42 o 
  -2  22   3      555.83      592.19     40.97 o 
   0  22   3     1785.21     1839.52     86.74 o 
   2  22   3      634.27      638.81     42.21 o 
   4  22   3      740.60      751.45     36.57 o 
   6  22   3     1238.16     1308.40     52.29 o 
  -5  23   3      123.74      181.14     32.94 o 
  -3  23   3      869.34      919.65     53.73 o 
   1  23   3       32.64       51.31     16.81 o 
   3  23   3      894.66      863.92     39.32 o 
   5  23   3      697.96      688.77     36.58 o 
  -4  24   3       48.86       88.47     27.84 o 
   2  24   3      331.19      294.37     25.16 o 
   4  24   3      878.08      888.22     41.44 o 
  -3  25   3       20.16       15.01     22.36 o 
   1  25   3      608.03      515.20     46.52 o 
   3  25   3      756.95      803.12     39.63 o 
   2  26   3      972.00      919.63     42.55 o 
  -6   0   4     2068.21     1963.11     75.86 o 
  -4   0   4     3235.64     3304.91    120.96 o 
  -2   0   4     2908.46     3042.43    109.10 o 
   0   0   4    12258.47    13013.51    435.29 o 
   2   0   4     4446.32     3984.59    137.92 o 
   4   0   4     4426.92     4608.67    159.83 o 
   6   0   4     6614.92     6358.09    155.65 o 
   8   0   4     3143.31     3093.00    120.73 o 
  -9   1   4      520.38      523.75     33.39 o 
  -7   1   4     4564.47     4529.28    163.73 o 
  -5   1   4     3983.98     3963.40    100.12 o 
  -3   1   4     1725.29     1588.98     66.41 o 
  -1   1   4     9940.36    10354.23    198.07 o 
   1   1   4      677.63      673.59     20.21 o 
   3   1   4    11382.67    11389.59    218.89 o 
   5   1   4     5861.58     5964.63    118.77 o 
   7   1   4      275.38      295.40     11.94 o 
   9   1   4     2445.48     2347.37     69.93 o 
  11   1   4      147.36      154.80     28.98 o 
  -8   2   4      453.31      464.44     22.38 o 
  -6   2   4     3539.61     3353.55    125.20 o 
  -4   2   4     2364.88     2312.45     60.19 o 
  -2   2   4     3971.76     4054.60     80.08 o 
   0   2   4    10046.28    10311.69    244.52 o 
   2   2   4      119.95      121.05      6.50 o 
   4   2   4     2049.92     2009.75     43.81 o 
   6   2   4     2440.25     2494.20     54.49 o 
   8   2   4      354.64      339.27     16.72 o 
  10   2   4      914.67      896.31     54.70 o 
  -9   3   4     1425.11     1340.98     66.11 o 
  -7   3   4      360.40      342.50     17.63 o 
  -5   3   4       11.77       12.28     14.29 o 
  -3   3   4      450.37      502.88     28.10 o 
  -1   3   4     2663.08     3049.72     61.33 o 
   1   3   4      967.05      961.38     22.51 o 
   3   3   4     2032.34     2205.82     46.70 o 
   5   3   4     2795.16     3045.77     64.00 o 
   7   3   4     1746.06     1750.30     76.16 o 
   9   3   4      167.34      164.03     19.74 o 
  11   3   4      495.27      505.02     39.27 o 
 -10   4   4      847.96      870.72     49.52 o 
  -8   4   4      107.66       97.32     20.18 o 
  -6   4   4     4411.10     4462.87    112.49 o 
  -4   4   4     1199.46     1067.93     31.58 o 
  -2   4   4    12848.62    13729.55    261.62 o 
   0   4   4     7339.47     7441.84    178.30 o 
   2   4   4     1760.33     1877.89     40.17 o 
   4   4   4     2937.94     2883.27     60.07 o 
   6   4   4     3449.22     3444.40    128.69 o 
   8   4   4      209.23      199.07     27.54 o 
  10   4   4     1062.49     1100.04     60.48 o 
 -11   5   4     1907.12     1936.32     89.29 o 
  -9   5   4      791.99      870.27     49.37 o 
  -7   5   4     2105.60     2070.13     59.68 o 
  -5   5   4     3626.85     3540.22    173.86 o 
  -3   5   4    14612.58    16257.04    531.93 o 
  -1   5   4    17225.61    18043.35    342.78 o 
   1   5   4     8606.82     9082.52    175.23 o 
   3   5   4     5335.93     6031.04    118.89 o 
   5   5   4     2253.69     2178.89     47.39 o 
   7   5   4     2086.89     1964.01     83.44 o 
   9   5   4      542.25      532.01     39.62 o 
  11   5   4     1275.38     1246.96     94.02 o 
 -10   6   4      371.95      390.49     34.37 o 
  -8   6   4     1614.77     1633.24     75.11 o 
  -6   6   4      223.76      214.50     14.00 o 
  -4   6   4     2257.99     2087.30     82.99 o 
  -2   6   4    23647.03    25311.02    584.11 o 
   0   6   4      311.34      312.77     10.99 o 
   2   6   4     8396.57     8376.97    162.64 o 
   4   6   4     1037.20     1036.12     25.15 o 
   6   6   4     5245.07     4814.79    172.88 o 
   8   6   4     2296.67     2209.68     92.75 o 
  10   6   4      689.11      624.08     46.97 o 
 -11   7   4      125.40       92.22     28.21 o 
  -9   7   4      870.39      765.15     48.47 o 
  -7   7   4     2691.85     2567.60    102.42 o 
  -5   7   4      699.23      747.83     26.89 o 
  -3   7   4      694.04      676.00     18.36 o 
  -1   7   4      542.62      616.88     16.72 o 
   1   7   4     1242.15     1253.89     28.83 o 
   3   7   4    11636.65    13368.35    257.10 o 
   5   7   4      382.16      420.28     29.64 o 
   7   7   4     2571.89     2643.84    108.13 o 
   9   7   4       68.64       61.60     23.71 o 
  11   7   4       15.01       66.26     37.97 o 
 -10   8   4      297.41      262.18     31.89 o 
  -8   8   4      219.74      227.81     25.29 o 
  -6   8   4      477.12      507.84     31.59 o 
  -4   8   4     4439.75     4569.38    117.09 o 
  -2   8   4     4126.59     4256.13    129.40 o 
   0   8   4     2980.37     3190.08     65.53 o 
   2   8   4      616.90      581.17     16.46 o 
   4   8   4     1220.22     1173.37     37.96 o 
   6   8   4      325.35      324.91     28.74 o 
   8   8   4      253.29      275.61     33.32 o 
  10   8   4      150.46      229.16     35.42 o 
 -11   9   4      484.64      516.93     43.97 o 
  -9   9   4     2649.03     2706.49    116.16 o 
  -7   9   4     1109.38     1159.91     55.08 o 
  -5   9   4     1542.01     1417.37     44.98 o 
  -3   9   4     3615.06     3525.85     91.61 o 
  -1   9   4    13376.79    14608.62    346.77 o 
   1   9   4    10083.35    10628.88    205.50 o 
   3   9   4     1839.54     1622.90     36.65 o 
   5   9   4       71.33       73.84     18.16 o 
   7   9   4     1259.87     1206.59     61.23 o 
   9   9   4     1124.28     1108.89     60.03 o 
  11   9   4       95.00       89.14     42.62 o 
 -10  10   4     2344.77     2522.73    111.35 o 
  -8  10   4      930.07      907.42     50.35 o 
  -6  10   4     2751.53     2733.20    103.03 o 
  -4  10   4    11249.17    11211.94    271.17 o 
  -2  10   4     1577.30     1518.30     36.47 o 
   0  10   4     9632.47     9817.15    190.83 o 
   2  10   4     8219.20     8404.64    164.55 o 
   4  10   4     3859.87     3735.41    104.64 o 
   6  10   4     3732.07     3675.29    139.04 o 
   8  10   4     2011.65     2002.72     93.05 o 
  10  10   4      544.91      612.30     48.92 o 
  -9  11   4     1010.64      917.32     53.13 o 
  -7  11   4      918.39     1003.31     53.43 o 
  -5  11   4     5658.89     5597.80    200.57 o 
  -3  11   4     3002.71     2994.16     78.80 o 
  -1  11   4     6295.47     6156.21    128.67 o 
   1  11   4    12050.88    12528.24    242.05 o 
   3  11   4     1095.16      993.44     34.12 o 
   5  11   4     2857.74     2947.06    114.96 o 
   7  11   4      216.52      240.04     28.21 o 
   9  11   4     1072.76     1077.97     63.41 o 
 -10  12   4       63.01       26.49     21.61 o 
  -8  12   4      159.42      128.69     26.86 o 
  -6  12   4     1066.54     1071.90     53.88 o 
  -4  12   4     1131.00     1092.34     35.94 o 
  -2  12   4       45.11       27.27     11.21 o 
   0  12   4      686.80      638.31     19.29 o 
   2  12   4     5257.52     5514.33    111.14 o 
   4  12   4     3123.91     3206.44     87.15 o 
   6  12   4      159.68      199.90     27.31 o 
   8  12   4      604.19      584.68     43.67 o 
  10  12   4        9.47       -7.80     27.84 o 
  -9  13   4      372.53      356.72     35.57 o 
  -7  13   4     1745.40     1777.39     81.56 o 
  -5  13   4     4041.44     4055.50    153.22 o 
  -3  13   4      181.88      212.90     13.80 o 
  -1  13   4     1484.84     1417.54     42.45 o 
   1  13   4     8987.64     9117.72    179.28 o 
   3  13   4      523.69      471.56     22.67 o 
   5  13   4     2576.07     2478.47     71.89 o 
   7  13   4        6.87       12.38     18.76 o 
   9  13   4      400.51      383.21     38.42 o 
 -10  14   4      216.67      220.76     34.97 o 
  -8  14   4      542.74      531.78     41.04 o 
  -6  14   4     8296.86     7897.14    284.76 o 
  -2  14   4     4038.30     3763.03     80.10 o 
   0  14   4     4995.74     4868.31    100.05 o 
   2  14   4     8402.89     8634.08    210.60 o 
   4  14   4     1880.89     1917.85     58.76 o 
   6  14   4     1810.17     1797.72     81.94 o 
   8  14   4      887.97      869.37     54.48 o 
  10  14   4      484.48      508.57     30.91 o 
  -9  15   4     1591.68     1814.68     91.47 o 
  -7  15   4     2393.06     2502.02    102.42 o 
  -5  15   4     3201.97     3012.64    123.06 o 
  -3  15   4     5359.98     5668.54    140.85 o 
  -1  15   4     2420.84     2428.31     71.96 o 
   1  15   4     7396.42     7430.46    148.71 o 
   3  15   4     5138.34     5288.78    135.89 o 
   5  15   4       62.60       55.76     14.43 o 
   7  15   4      946.67      978.18     57.10 o 
   9  15   4      996.75      992.13     62.73 o 
  -8  16   4      151.55      160.13     30.54 o 
  -6  16   4     1339.82     1389.83     68.43 o 
  -4  16   4      801.43      752.69     44.80 o 
  -2  16   4     1316.96     1361.50     35.39 o 
   0  16   4     1271.06     1263.21     33.29 o 
   2  16   4     3045.63     2967.29     82.63 o 
   4  16   4      160.72      163.39     27.13 o 
   6  16   4      636.23      679.21     32.37 o 
   8  16   4      203.26      170.86     32.12 o 
  -9  17   4      707.67      801.54     53.35 o 
  -7  17   4       61.92       36.54     23.41 o 
  -3  17   4      383.78      410.07     30.84 o 
  -1  17   4     1849.01     1804.58     79.99 o 
   1  17   4     1401.61     1410.03     46.45 o 
   3  17   4     2309.29     2356.48     70.28 o 
   5  17   4      337.71      370.28     35.75 o 
   7  17   4       17.64       17.84     17.90 o 
   9  17   4      194.78      230.72     24.43 o 
  -8  18   4      516.24      525.86     44.20 o 
  -6  18   4       84.95      113.76     24.76 o 
  -4  18   4      848.23      797.26     47.27 o 
  -2  18   4      563.90      579.15     21.41 o 
   0  18   4      324.65      315.37     15.86 o 
   2  18   4      444.24      450.81     24.48 o 
   4  18   4      910.73      819.60     39.54 o 
   6  18   4      307.49      307.64     23.57 o 
   8  18   4      774.42      887.66     41.65 o 
  -7  19   4     1086.86     1151.36     66.78 o 
  -5  19   4     2418.68     2574.13    110.38 o 
  -3  19   4      840.13      802.37     46.45 o 
  -1  19   4     3337.92     3396.37     75.59 o 
   1  19   4      458.99      436.83     24.58 o 
   3  19   4     1365.87     1351.21     47.81 o 
   5  19   4     3614.97     3632.86    103.57 o 
   7  19   4      191.94      221.67     25.95 o 
  -6  20   4     1100.45     1139.35     64.76 o 
  -4  20   4     2673.86     2855.06    118.63 o 
  -2  20   4     2720.66     2641.51    107.98 o 
   0  20   4     2547.82     2655.28     77.22 o 
   2  20   4      342.91      352.07     23.58 o 
   4  20   4     1521.56     1608.20     55.71 o 
   6  20   4     1297.61     1358.92     52.02 o 
  -7  21   4     1664.31     1918.91     94.47 o 
  -5  21   4      149.07      217.08     33.17 o 
  -3  21   4     2359.61     2481.08    105.20 o 
  -1  21   4     1417.09     1540.72     75.64 o 
   1  21   4       61.39       58.89     14.74 o 
   3  21   4      543.94      531.45     29.38 o 
   5  21   4      648.43      645.38     33.77 o 
   7  21   4      380.90      356.97     30.12 o 
  -6  22   4      422.89      499.14     43.67 o 
  -4  22   4       50.90       54.85     24.46 o 
  -2  22   4      399.30      373.31     33.69 o 
   0  22   4       29.51        4.14     13.45 o 
   2  22   4       20.80       -0.38     14.15 o 
   4  22   4      128.30       98.72     28.51 o 
   6  22   4      250.35      291.31     27.78 o 
  -5  23   4      105.50      117.36     29.19 o 
  -3  23   4      995.14      970.15     55.68 o 
   1  23   4      593.59      578.07     31.52 o 
   3  23   4      226.95      224.34     24.53 o 
   5  23   4       17.45        4.80     17.93 o 
  -4  24   4      729.49      772.13     53.05 o 
   0  24   4      235.50      203.87     35.04 o 
   2  24   4     1871.98     1884.27     63.92 o 
   4  24   4      464.73      489.32     31.43 o 
   1  25   4      417.63      359.20     40.59 o 
   3  25   4      399.52      453.96     30.64 o 
   2  26   4      807.66      829.56     65.47 o 
  -9   1   5       17.79       10.07     11.27 o 
  -7   1   5     4406.45     4365.33    114.76 o 
  -5   1   5     1666.21     1527.72     58.38 o 
  -3   1   5     6096.38     6415.01    156.84 o 
  -1   1   5      465.93      406.88     16.49 o 
   1   1   5      453.56      406.19     14.91 o 
   3   1   5     4680.57     4857.41     97.27 o 
   5   1   5     1960.40     1808.12     41.27 o 
   7   1   5     2903.12     2693.01     61.13 o 
   9   1   5     1365.44     1341.49     48.36 o 
 -10   2   5      974.33     1057.79     58.45 o 
  -8   2   5     1063.91     1053.49     37.39 o 
  -6   2   5     8413.61     7692.68    482.45 o 
  -4   2   5     2424.78     2289.08     60.06 o 
  -2   2   5     2365.83     2351.12     48.78 o 
   0   2   5     8158.48     8495.26    203.45 o 
   2   2   5     6274.34     6719.24    131.73 o 
   4   2   5     1727.48     1575.46     36.26 o 
   6   2   5      455.84      420.32     15.26 o 
   8   2   5     1340.19     1300.69     36.02 o 
  10   2   5      565.36      542.12     31.86 o 
  -9   3   5     1419.68     1425.92     69.63 o 
  -7   3   5     3361.67     3180.03     81.84 o 
  -5   3   5     5403.43     4894.55    347.72 o 
  -3   3   5     9390.55     9251.50    178.79 o 
  -1   3   5     7778.58     8458.63    163.73 o 
   1   3   5     6363.89     6375.92    125.01 o 
   3   3   5     1854.88     1773.82     39.47 o 
   5   3   5     8016.15     8177.07    161.04 o 
   7   3   5     1816.45     1687.80     51.76 o 
   9   3   5      145.12      141.65     19.36 o 
 -10   4   5     1104.76     1127.42     60.70 o 
  -8   4   5      216.01      191.16     16.39 o 
  -6   4   5     1663.58     1517.65     45.65 o 
  -4   4   5     1566.24     1551.01     49.56 o 
  -2   4   5     4670.33     5029.02     99.42 o 
   0   4   5     4398.91     4633.86    114.15 o 
   2   4   5     2817.67     2923.89     60.73 o 
   4   4   5      444.56      439.41     14.40 o 
   6   4   5     1821.63     1738.91     52.03 o 
   8   4   5     2662.32     2523.93     72.82 o 
  10   4   5       29.98       48.19     18.01 o 
 -11   5   5       79.56       47.12     24.76 o 
  -9   5   5     1356.47     1375.94     66.71 o 
  -7   5   5      564.68      541.44     23.43 o 
  -5   5   5      804.40      796.61     28.15 o 
  -3   5   5      481.71      462.99     15.67 o 
  -1   5   5    10596.77    11863.42    227.90 o 
   1   5   5     5767.58     6172.40    121.53 o 
   3   5   5     7336.49     7866.15    154.05 o 
   5   5   5     1891.67     1950.61     56.59 o 
   7   5   5      546.64      547.75     25.29 o 
   9   5   5      175.65      196.97     20.14 o 
 -10   6   5     1004.10      962.94     57.10 o 
  -8   6   5     3328.15     3179.37    126.14 o 
  -6   6   5      455.46      390.55     20.48 o 
  -4   6   5       38.37       78.04     14.56 o 
  -2   6   5    18467.34    19617.54    373.28 o 
   0   6   5     6731.92     6719.60    397.51 o 
   2   6   5     3205.76     3239.70     66.93 o 
   4   6   5     2597.85     2614.68     56.08 o 
   6   6   5     1804.09     1784.60     54.14 o 
   8   6   5      595.79      533.32     26.50 o 
  10   6   5      679.67      641.26     49.22 o 
 -11   7   5     1474.72     1623.71     81.64 o 
  -9   7   5     1964.59     1994.32     85.24 o 
  -7   7   5      981.61     1005.86     53.73 o 
  -5   7   5     1569.99     1563.92     45.89 o 
  -3   7   5     8001.54     7995.32    186.14 o 
  -1   7   5     5942.60     5624.94    111.50 o 
   1   7   5     7504.41     7613.21    149.03 o 
   3   7   5     5038.00     5036.80    101.35 o 
   5   7   5     3330.46     3387.88     90.44 o 
   7   7   5     1631.30     1559.32     50.71 o 
   9   7   5      646.77      641.83     31.10 o 
 -10   8   5     1634.30     1762.98     85.39 o 
  -8   8   5      318.71      335.34     30.16 o 
  -6   8   5     1131.31     1288.83     41.16 o 
  -4   8   5     2053.40     1892.66     51.24 o 
  -2   8   5    14150.71    14540.42    278.65 o 
   0   8   5     5629.66     5790.76    115.07 o 
   2   8   5      974.98      946.99     24.11 o 
   4   8   5     4950.86     4953.86    125.61 o 
   6   8   5     1249.31     1246.51     42.61 o 
   8   8   5      771.14      785.84     33.88 o 
  10   8   5     1037.96      980.43     40.74 o 
 -11   9   5      193.66      134.62     33.24 o 
  -9   9   5      943.39     1018.40     56.95 o 
  -7   9   5      285.86      282.59     27.16 o 
  -5   9   5     1520.41     1559.66     46.37 o 
  -3   9   5     4428.17     4169.45     83.69 o 
  -1   9   5     3031.09     2970.22     77.33 o 
   1   9   5     3629.34     3588.51     74.19 o 
   3   9   5     1911.08     2028.12     45.23 o 
   5   9   5      694.16      738.10     29.52 o 
   7   9   5      456.15      452.71     24.59 o 
   9   9   5      105.98      120.02     18.98 o 
 -10  10   5      117.42       42.92     25.21 o 
  -8  10   5      298.84      247.70     27.01 o 
  -6  10   5      423.81      417.88     31.89 o 
  -4  10   5      159.85      168.80     13.09 o 
  -2  10   5     3100.25     3004.96     77.27 o 
   0  10   5     1023.01     1013.10     25.98 o 
   2  10   5      928.99     1023.00     26.21 o 
   4  10   5      335.78      401.08     21.40 o 
   6  10   5      257.74      251.95     19.07 o 
   8  10   5      178.66      162.28     23.71 o 
  10  10   5      175.49      204.38     24.74 o 
  -9  11   5       99.35       93.65     24.84 o 
  -7  11   5      702.36      678.26     41.65 o 
  -5  11   5     4336.49     4344.86    114.95 o 
  -3  11   5     2448.97     2394.77     52.88 o 
  -1  11   5     1309.59     1206.87     30.19 o 
   1  11   5     3721.75     3677.26     76.71 o 
   3  11   5     3212.27     3259.79     87.46 o 
   5  11   5      894.61      800.53     32.32 o 
   7  11   5     1063.53     1123.61     42.34 o 
   9  11   5       82.74       79.77     17.92 o 
 -10  12   5      909.67      931.13     58.83 o 
  -8  12   5     1499.11     1423.14     73.16 o 
  -6  12   5     1309.38     1309.61     62.06 o 
  -4  12   5     5257.24     5255.57    132.80 o 
  -2  12   5     1577.71     1597.22     81.38 o 
   0  12   5     5349.98     5309.44    107.90 o 
   2  12   5    13700.83    13940.91    269.70 o 
   4  12   5     1672.66     1550.60     49.71 o 
   6  12   5     2915.18     2935.76     84.15 o 
   8  12   5     1479.74     1407.08     51.05 o 
  10  12   5      522.54      519.25     32.88 o 
  -9  13   5      632.80      640.59     46.67 o 
  -7  13   5     2230.24     2221.01     93.72 o 
  -5  13   5     3384.69     3293.88    127.04 o 
  -3  13   5      875.85      902.03     24.90 o 
  -1  13   5     1288.65     1185.70     30.75 o 
   1  13   5    17596.26    17814.80    342.64 o 
   3  13   5     5088.43     5191.53    132.84 o 
   5  13   5     2005.48     2002.31     61.81 o 
   7  13   5      633.21      651.28     31.70 o 
   9  13   5      446.14      489.53     30.24 o 
  -8  14   5      110.86      117.28     25.66 o 
  -6  14   5     1295.46     1307.51     63.48 o 
  -4  14   5      118.65      100.47     19.21 o 
  -2  14   5     2414.20     2288.48     79.76 o 
   0  14   5      622.43      635.26     20.51 o 
   2  14   5     2169.70     2069.95     74.25 o 
   4  14   5     2957.65     2969.37     83.72 o 
   6  14   5      356.84      351.62     23.29 o 
   8  14   5      873.43      813.16     37.61 o 
  -9  15   5      138.87      156.83     32.12 o 
  -7  15   5      624.08      598.04     43.07 o 
  -5  15   5      891.43      828.10     47.35 o 
  -3  15   5      227.69      181.44     14.53 o 
  -1  15   5      407.27      372.99     15.86 o 
   1  15   5      103.54      112.04     14.41 o 
   3  15   5      124.15      109.66     15.51 o 
   5  15   5      939.61      842.29     35.14 o 
   7  15   5      691.89      667.03     33.31 o 
   9  15   5      438.80      398.37     29.22 o 
  -8  16   5      278.98      288.59     34.14 o 
  -6  16   5     3473.17     3425.19    139.19 o 
  -4  16   5       50.80       28.59     16.43 o 
  -2  16   5      480.68      491.75     18.97 o 
   0  16   5     3553.97     3650.11     78.89 o 
   2  16   5     2658.60     2445.77     71.26 o 
   4  16   5      894.31      895.47     36.45 o 
   6  16   5      641.85      578.13     29.36 o 
   8  16   5      260.47      274.71     25.53 o 
  -9  17   5      675.33      775.28     56.65 o 
  -7  17   5     1087.04     1112.49     61.15 o 
  -3  17   5     2222.59     2186.11     91.84 o 
  -1  17   5     3775.44     3499.84    214.10 o 
   1  17   5     2181.35     2136.04     63.59 o 
   3  17   5     1841.79     1909.62     60.46 o 
   5  17   5     1053.48     1037.95     41.62 o 
   7  17   5     1138.82     1178.45     47.20 o 
  -8  18   5      141.70      171.23     30.84 o 
  -6  18   5     1052.85      977.35     60.78 o 
  -4  18   5     3276.21     3300.18    131.99 o 
  -2  18   5      796.62      788.40     26.08 o 
   0  18   5     3366.87     3441.00     94.55 o 
   2  18   5     1855.25     1746.49     56.39 o 
   4  18   5       98.83      100.35     17.18 o 
   6  18   5     2860.22     2942.27     88.82 o 
   8  18   5      431.70      455.73     31.97 o 
  -7  19   5      129.09      139.34     31.67 o 
  -5  19   5      568.56      590.61     42.17 o 
  -3  19   5      965.62      969.40     52.45 o 
  -1  19   5     1427.16     1485.43     53.05 o 
   1  19   5     1060.90     1081.87     40.24 o 
   3  19   5      928.45      857.33     36.88 o 
   5  19   5     1108.50     1118.30     58.83 o 
   7  19   5      421.45      498.82     31.94 o 
  -6  20   5      383.29      365.88     36.99 o 
  -4  20   5      635.39      666.40     44.87 o 
  -2  20   5      739.60      727.61     32.55 o 
   0  20   5      301.75      284.14     21.75 o 
   2  20   5      144.63      142.05     19.07 o 
   4  20   5      456.87      458.85     27.73 o 
   6  20   5       28.92       31.50     18.64 o 
  -7  21   5      316.45      302.77     37.29 o 
  -5  21   5      916.38      991.61     58.75 o 
  -3  21   5     2007.85     2084.21     92.37 o 
  -1  21   5     2010.32     1776.03    105.39 o 
   1  21   5       47.44       31.39     15.40 o 
   3  21   5      609.10      640.14     32.73 o 
   5  21   5     1068.92     1053.22     44.83 o 
   7  21   5      939.81      992.36     46.00 o 
  -6  22   5      704.36      775.35     54.78 o 
  -4  22   5     1089.70     1086.90     61.53 o 
   0  22   5      547.11      540.49     29.69 o 
   2  22   5      453.58      443.33     28.39 o 
   4  22   5     2149.67     2320.42     75.15 o 
   6  22   5      693.16      648.06     41.08 o 
  -5  23   5      186.67      180.16     35.94 o 
  -3  23   5      960.67     1020.80     58.15 o 
  -1  23   5     1519.33     1541.02     79.31 o 
   1  23   5      428.11      475.64     29.49 o 
   3  23   5      955.32      997.78     43.51 o 
   5  23   5      994.26     1173.12     49.55 o 
  -4  24   5      188.95      254.45     36.92 o 
   0  24   5      191.60      132.96     29.04 o 
   2  24   5      645.27      640.33     44.57 o 
   4  24   5       93.76       73.88     20.95 o 
   1  25   5       88.45       42.84     19.26 o 
   3  25   5      165.33      138.34     23.44 o 
   0  26   5      111.70       64.31     33.77 o 
  -8   0   6     5262.98     4967.34    178.29 o 
  -6   0   6     9376.31     9020.66    319.51 o 
  -4   0   6    10680.95    10590.28    361.90 o 
  -2   0   6     5138.25     5641.47    197.05 o 
   0   0   6    14121.52    14416.16    483.84 o 
   2   0   6    14157.80    14469.07    485.26 o 
   4   0   6     8627.81     9020.29    307.12 o 
   6   0   6     1858.49     1854.37     54.25 o 
   8   0   6      464.35      496.44     39.09 o 
  10   0   6     1535.86     1453.46     75.56 o 
  -9   1   6     1436.52     1469.29     73.16 o 
  -7   1   6      920.47      875.17     44.53 o 
  -5   1   6     4207.85     4189.75    108.08 o 
  -3   1   6     3985.99     3681.40     74.60 o 
  -1   1   6    15207.21    16379.38    312.75 o 
   1   1   6     6520.29     6968.52    168.83 o 
   3   1   6     4538.99     4467.46     90.87 o 
   5   1   6     4995.09     4794.42     98.33 o 
   7   1   6     1438.12     1386.47     37.25 o 
   9   1   6     1328.67     1285.29     48.41 o 
 -10   2   6      350.75      339.54     32.57 o 
  -8   2   6     1420.21     1341.88     64.76 o 
  -6   2   6      604.76      569.86     23.90 o 
  -4   2   6     3522.83     3504.03     91.34 o 
  -2   2   6    11587.25    12102.88    232.47 o 
   0   2   6     8674.79     9053.45    217.51 o 
   2   2   6      306.32      307.96     11.81 o 
   4   2   6     3836.75     3906.12     81.06 o 
   6   2   6     1836.71     1782.99     42.32 o 
   8   2   6      710.15      664.48     31.76 o 
  10   2   6      360.30      374.64     27.37 o 
  -9   3   6     1167.61     1168.84     60.33 o 
  -7   3   6      140.01      121.11     20.48 o 
  -5   3   6      294.97      265.64     15.99 o 
  -3   3   6     3665.15     3942.90     79.53 o 
  -1   3   6     4863.01     5372.45    106.61 o 
   1   3   6     2272.91     2236.10     48.26 o 
   3   3   6     4251.21     4355.78     88.93 o 
   5   3   6       76.00       95.95     19.08 o 
   7   3   6       61.83       51.25     19.66 o 
   9   3   6       81.90       83.89     17.93 o 
 -10   4   6     1026.73      962.49     54.48 o 
  -8   4   6     5015.96     5097.11    135.15 o 
  -6   4   6     4980.93     4878.42    174.46 o 
  -4   4   6     1448.30     1399.85     42.44 o 
  -2   4   6    10626.59    11097.78    213.70 o 
   0   4   6     4561.15     4903.84    121.58 o 
   2   4   6     9028.12     9159.01    178.65 o 
   4   4   6     2282.79     2182.13     48.56 o 
   6   4   6     1536.23     1572.71     49.29 o 
   8   4   6     2195.01     2099.34     63.97 o 
  10   4   6      192.70      220.39     25.70 o 
 -11   5   6     3303.17     3530.62    146.40 o 
  -9   5   6      309.80      300.97     30.92 o 
  -7   5   6     5745.78     5507.42    141.81 o 
  -5   5   6      902.17      799.33     85.69 o 
  -3   5   6    15104.82    15748.84    301.36 o 
  -1   5   6    16515.49    17379.35    331.84 o 
   1   5   6     3924.78     3829.26     78.36 o 
   3   5   6     2883.93     2671.93     57.45 o 
   5   5   6     8267.54     8481.48    206.92 o 
   7   5   6     2916.34     2692.48     76.78 o 
   9   5   6     1617.26     1556.56     77.21 o 
 -10   6   6     2219.55     2320.13    103.33 o 
  -8   6   6      308.20      314.78     29.49 o 
  -6   6   6     1604.61     1577.47     49.72 o 
  -4   6   6     6420.06     6576.67    163.23 o 
  -2   6   6     3362.55     3380.97     69.78 o 
   0   6   6     5121.54     5126.63    127.20 o 
   2   6   6     4141.99     4189.52     85.78 o 
   4   6   6     1137.13     1033.18     26.89 o 
   6   6   6     4908.47     4795.30    124.53 o 
   8   6   6      248.12      229.86     23.94 o 
  10   6   6      260.45      239.52     36.24 o 
 -11   7   6      192.38      207.03     38.34 o 
  -9   7   6      111.01       80.21     22.59 o 
  -7   7   6      447.64      389.31     21.02 o 
  -5   7   6     2756.87     2840.82     78.84 o 
  -3   7   6     4008.59     4312.52     87.70 o 
  -1   7   6     1026.61     1017.80     25.75 o 
   1   7   6     3841.13     3982.72     81.88 o 
   3   7   6      704.12      623.81     18.63 o 
   5   7   6      555.63      607.90     26.84 o 
   7   7   6      398.55      357.61     22.12 o 
   9   7   6       24.31       24.02     15.32 o 
  11   7   6      134.14      122.61     37.14 o 
 -10   8   6      456.04      469.13     40.44 o 
  -8   8   6      476.16      480.61     36.69 o 
  -6   8   6       24.11       14.80      9.77 o 
  -4   8   6     1338.69     1317.19     57.93 o 
  -2   8   6      189.54      203.18     10.45 o 
   0   8   6     1727.89     1748.06     39.87 o 
   2   8   6      692.36      662.04     19.57 o 
   4   8   6     1049.00     1057.05     36.56 o 
   6   8   6      223.71      218.11     18.26 o 
   8   8   6      266.52      240.84     20.95 o 
  10   8   6      245.00      309.60     41.65 o 
  -9   9   6     2830.84     2811.92    117.43 o 
  -7   9   6      900.74      818.72     47.50 o 
  -5   9   6     2920.05     2933.31     81.55 o 
  -3   9   6     1973.08     2001.90     45.05 o 
  -1   9   6       70.72       76.35      7.84 o 
   1   9   6     5943.78     5721.56    115.04 o 
   3   9   6     2514.74     2531.29     55.44 o 
   5   9   6     2017.69     1877.40     57.69 o 
   7   9   6     1962.28     1948.62     61.67 o 
   9   9   6      226.13      257.22     24.77 o 
 -10  10   6      831.73      852.34     55.30 o 
  -8  10   6     1789.88     1831.49     85.09 o 
  -6  10   6     2147.14     2223.41     95.60 o 
  -4  10   6     1131.55     1056.23     33.82 o 
  -2  10   6      209.85      166.99     12.60 o 
   0  10   6     7218.58     7148.76    141.98 o 
   2  10   6     5323.18     5444.51    110.43 o 
   4  10   6     7135.22     7534.11    186.84 o 
   6  10   6     1021.01     1029.06     38.90 o 
   8  10   6      722.00      801.91     36.10 o 
  10  10   6      154.67      201.59     24.40 o 
  -9  11   6      646.54      635.33     47.42 o 
  -7  11   6     3446.59     3321.94    133.72 o 
  -5  11   6      828.04      838.90     31.53 o 
  -3  11   6     1140.14     1004.41     32.94 o 
  -1  11   6     3571.79     3588.96     93.56 o 
   1  11   6     4870.33     4804.45     98.58 o 
   3  11   6     6854.35     7074.41    175.60 o 
   5  11   6     2047.33     2079.04     63.22 o 
   7  11   6     1039.28     1038.97     40.97 o 
   9  11   6      772.68      859.80     39.53 o 
 -10  12   6      168.60      157.13     32.57 o 
  -8  12   6      404.60      367.68     34.89 o 
  -6  12   6      125.51      115.86     22.89 o 
  -4  12   6      407.78      423.81     21.42 o 
  -2  12   6      612.64      597.51     19.78 o 
   0  12   6     1662.60     1763.89     41.77 o 
   2  12   6      783.30      779.28     30.59 o 
   4  12   6      151.65      143.22     17.05 o 
   6  12   6      961.15      938.18     38.03 o 
   8  12   6      333.91      338.90     24.81 o 
  10  12   6      161.95      214.43     36.02 o 
  -9  13   6      187.54      244.09     35.72 o 
  -7  13   6     1814.23     1767.48     81.34 o 
  -5  13   6      895.45      879.95     47.42 o 
  -3  13   6      608.52      558.20     19.54 o 
  -1  13   6      629.05      643.84     21.00 o 
   1  13   6      324.70      301.38     13.70 o 
   3  13   6     1901.83     1887.86     57.78 o 
   5  13   6      412.32      380.18     22.87 o 
   7  13   6        4.08       -4.14     13.88 o 
   9  13   6      341.15      321.93     26.20 o 
  -8  14   6     1002.70      963.32     57.70 o 
  -6  14   6     3143.39     2991.33    120.81 o 
  -4  14   6      770.00      862.57     32.43 o 
  -2  14   6      712.76      565.72     30.04 o 
   0  14   6      932.15      970.52     27.64 o 
   2  14   6     4511.66     4576.00    119.24 o 
   4  14   6      560.64      595.40     28.65 o 
   6  14   6      697.30      735.35     34.32 o 
   8  14   6       84.04       70.01     18.17 o 
  -9  15   6      737.13      771.90     54.55 o 
  -7  15   6      261.42      237.94     27.84 o 
  -5  15   6     1417.82     1440.18     68.58 o 
  -3  15   6     1934.15     1864.99     45.51 o 
  -1  15   6     1312.64     1273.35     34.08 o 
   1  15   6     4262.86     4454.64    116.74 o 
   3  15   6      978.93      991.07     37.86 o 
   5  15   6     2296.71     2262.58     69.58 o 
   7  15   6      867.92      861.77     46.45 o 
   9  15   6      416.20      358.17     28.78 o 
  -8  16   6      396.70      385.31     37.22 o 
  -4  16   6      687.68      647.19     40.74 o 
  -2  16   6     1188.79      767.17     43.60 o 
   0  16   6      778.43      739.10     23.87 o 
   2  16   6      735.90      744.83     31.70 o 
   4  16   6     1317.11     1349.04     47.70 o 
   6  16   6      548.68      527.77     29.84 o 
   8  16   6      263.50      326.10     31.89 o 
  -7  17   6      521.77      551.67     42.40 o 
  -5  17   6      259.90      253.47     28.66 o 
  -3  17   6      854.37      807.72     27.81 o 
  -1  17   6      269.77      246.85     14.91 o 
   1  17   6      216.51      182.97     17.81 o 
   3  17   6     2852.68     2723.28     79.90 o 
   5  17   6       66.37       68.84     17.03 o 
   7  17   6      213.60      226.87     25.39 o 
  -8  18   6      249.71      247.47     37.74 o 
  -6  18   6      232.99      248.52     30.69 o 
  -4  18   6      462.15      459.45     35.72 o 
  -2  18   6      722.93      656.65     23.88 o 
   0  18   6      905.45      879.96     35.50 o 
   2  18   6      766.48      692.10     31.66 o 
   4  18   6       71.89       64.06     19.77 o 
   6  18   6      145.67      156.60     33.47 o 
   8  18   6      345.10      314.17     27.95 o 
  -7  19   6      475.90      496.52     43.67 o 
  -5  19   6      451.13      429.81     37.37 o 
  -3  19   6     1825.52     1905.48     84.94 o 
  -1  19   6     2983.46     3175.32     72.49 o 
   1  19   6      701.77      665.46     30.93 o 
   3  19   6       26.67       22.56     14.89 o 
   5  19   6     1285.55     1286.20     49.72 o 
   7  19   6      643.35      678.90     39.28 o 
  -6  20   6     1200.66     1271.79     69.93 o 
  -4  20   6      994.58      999.64     56.88 o 
  -2  20   6     2504.83     2544.18     75.18 o 
   0  20   6     1666.98     1777.75     58.47 o 
   2  20   6      173.00      189.34     18.76 o 
   4  20   6     2284.35     2427.20     76.54 o 
   6  20   6      577.24      644.01     35.24 o 
  -5  21   6      329.57      372.86     36.84 o 
  -3  21   6      625.79      718.55     47.50 o 
  -1  21   6      418.28      339.77     39.58 o 
   1  21   6     1681.03     1720.53     58.54 o 
   3  21   6      121.36      126.33     36.02 o 
   5  21   6     1355.95     1422.03     54.27 o 
  -6  22   6       68.00       79.24     29.64 o 
  -4  22   6      263.24      277.49     31.97 o 
   0  22   6      186.16      148.11     36.69 o 
   2  22   6      103.39       91.38     18.93 o 
   4  22   6      209.75      210.57     24.76 o 
  -5  23   6     1232.10     1404.08     76.24 o 
  -3  23   6      270.84      280.26     33.17 o 
  -1  23   6      214.24      144.07     30.84 o 
   1  23   6      727.53      757.28     40.22 o 
   3  23   6      227.72      250.62     69.48 o 
   5  23   6       80.98       80.70     21.65 o 
  -4  24   6     1354.91     1514.39     80.14 o 
   0  24   6      484.58      458.40     43.52 o 
   2  24   6     1630.32     1615.82     58.62 o 
   4  24   6      136.54       98.82     22.73 o 
   1  25   6      763.46      747.52    105.01 o 
  -9   1   7     2066.81     2143.08     65.32 o 
  -7   1   7     1892.35     1919.54     58.26 o 
  -5   1   7       62.35       49.54     10.11 o 
  -3   1   7     5369.03     5587.20    111.28 o 
  -1   1   7       21.99       11.73      5.15 o 
   1   1   7     2234.16     2286.21     61.28 o 
   3   1   7     1741.24     1615.70     37.97 o 
   5   1   7      231.93      215.27     11.98 o 
   7   1   7     1265.03     1235.72     35.28 o 
   9   1   7      817.83      741.60     36.09 o 
  11   1   7      306.77      318.03     31.42 o 
 -10   2   7      943.79      995.51     58.53 o 
  -8   2   7      556.82      518.69     25.54 o 
  -6   2   7     3375.05     3235.93     88.29 o 
  -4   2   7     5428.37     5474.71    138.30 o 
  -2   2   7     3640.01     3480.35     71.75 o 
   0   2   7     9657.51     9796.94    235.85 o 
   2   2   7     3277.04     3264.65     68.85 o 
   4   2   7     4922.85     4914.79    100.97 o 
   6   2   7     1300.85     1217.58     41.25 o 
   8   2   7     3076.89     2867.68     84.58 o 
  10   2   7      622.40      626.44     35.27 o 
 -11   3   7     1166.26     1206.89     66.26 o 
  -9   3   7     1630.75     1656.81     78.04 o 
  -7   3   7     2888.29     2813.05     80.01 o 
  -5   3   7     2152.64     2185.55     62.68 o 
  -3   3   7    10349.22    11356.77    222.63 o 
  -1   3   7     7409.19     7403.25    145.75 o 
   1   3   7     6050.92     6033.28    120.55 o 
   3   3   7     2473.57     2465.39     54.25 o 
   5   3   7     6648.20     6793.34    136.92 o 
   7   3   7      566.02      538.14     25.54 o 
   9   3   7     1493.19     1409.91     52.44 o 
  11   3   7     1516.20     1566.66     59.98 o 
 -10   4   7      462.27      481.28     42.62 o 
  -8   4   7      882.40      810.62     47.42 o 
  -6   4   7     1746.31     1786.05     54.27 o 
  -4   4   7     3438.50     3378.92     91.43 o 
  -2   4   7     1248.49     1189.74     29.07 o 
   0   4   7     5122.60     5322.69    132.51 o 
   2   4   7      516.04      490.02     16.49 o 
   4   4   7      693.92      643.19     20.19 o 
   6   4   7     2064.76     2083.46     62.04 o 
   8   4   7      600.58      532.71     39.39 o 
  10   4   7      310.19      352.38     30.32 o 
 -11   5   7      125.68       82.54     28.51 o 
  -9   5   7      745.53      700.17     47.20 o 
  -7   5   7      474.86      472.13     34.44 o 
  -5   5   7     1525.47     1457.81     45.62 o 
  -3   5   7     2279.09     2376.00     51.21 o 
  -1   5   7     2696.45     2798.34     59.68 o 
   1   5   7      229.13      212.30     14.98 o 
   3   5   7      177.99      183.90     10.79 o 
   5   5   7      664.93      667.81     28.26 o 
   7   5   7     1181.97     1212.26     43.23 o 
   9   5   7       30.85       44.57     23.64 o 
 -10   6   7      675.31      645.61     46.30 o 
  -8   6   7     1783.74     1724.79     80.14 o 
  -6   6   7     1400.33     1383.30     67.46 o 
  -4   6   7     4569.80     4588.69    118.35 o 
  -2   6   7     4359.45     4332.66     88.61 o 
   0   6   7     1287.70     1188.10     36.52 o 
   2   6   7     5516.74     5558.16    112.40 o 
   4   6   7     3029.66     3176.63     68.50 o 
   6   6   7     1566.83     1522.85     49.45 o 
   8   6   7      483.38      495.62     46.60 o 
  10   6   7      643.78      655.11     37.63 o 
  -9   7   7     1447.14     1454.13     73.46 o 
  -7   7   7     3273.62     3309.55     92.71 o 
  -5   7   7     1521.06     1332.90     43.30 o 
  -3   7   7     5297.52     5488.52    110.34 o 
  -1   7   7      265.66      240.01     11.54 o 
   1   7   7     3909.75     4083.29     84.66 o 
   3   7   7     5502.48     5586.32    113.61 o 
   5   7   7      842.71      853.60     33.31 o 
   7   7   7     3957.45     3754.45    103.34 o 
   9   7   7      747.33      752.85     35.69 o 
 -10   8   7      260.39      279.74     33.84 o 
  -8   8   7     2912.88     2933.55    118.56 o 
  -6   8   7      389.11      400.10     21.66 o 
  -4   8   7     2354.61     2232.39     63.40 o 
  -2   8   7     1310.23     1283.36     31.73 o 
   0   8   7      987.87      976.31     26.04 o 
   2   8   7     2941.47     2959.67     64.17 o 
   4   8   7     3029.43     3035.39     96.20 o 
   6   8   7      641.81      612.01     28.80 o 
   8   8   7     2535.16     2524.26     76.81 o 
  10   8   7      161.50      169.28     34.37 o 
  -9   9   7      526.94      552.79     41.80 o 
  -7   9   7      597.21      520.75     37.97 o 
  -5   9   7     1528.22     1462.05    142.16 o 
  -3   9   7     1351.23     1482.12     35.91 o 
  -1   9   7      600.08      534.17     17.86 o 
   1   9   7     2468.63     2494.07     55.35 o 
   3   9   7      109.51       98.68     13.42 o 
   5   9   7      614.56      617.53     28.36 o 
   7   9   7      818.53      804.87     34.87 o 
   9   9   7      207.44      238.40     24.61 o 
 -10  10   7       73.06       51.85     23.79 o 
  -8  10   7      261.23      269.23     31.14 o 
  -6  10   7      850.13      897.09     33.44 o 
  -4  10   7     1016.70     1006.91     50.80 o 
  -2  10   7      508.66      529.30     18.23 o 
   0  10   7     1827.30     1908.04     44.52 o 
   2  10   7     1195.04     1206.18     31.46 o 
   4  10   7      505.40      530.10     25.55 o 
   6  10   7      221.61      158.22     18.37 o 
   8  10   7       81.38       75.67     17.50 o 
  10  10   7      130.29      131.00     23.29 o 
  -9  11   7      844.00      849.86     54.48 o 
  -7  11   7     1144.58     1125.92     59.05 o 
  -5  11   7     1951.85     1852.00     56.37 o 
  -3  11   7      370.79      349.04     15.25 o 
  -1  11   7      401.08      423.30     20.07 o 
   1  11   7     1976.32     1900.14     44.95 o 
   3  11   7      450.36      469.92     24.24 o 
   5  11   7     1376.73     1371.33     47.45 o 
   7  11   7      185.91      212.01     22.30 o 
   9  11   7      272.74      292.26     27.98 o 
  -8  12   7      885.41      879.28     53.95 o 
  -6  12   7     3110.56     2927.47    120.88 o 
  -4  12   7     1986.08     2064.11     61.03 o 
  -2  12   7     1752.54     1607.93     39.41 o 
   0  12   7     3968.96     3993.94     84.49 o 
   2  12   7      780.10      781.70     31.44 o 
   4  12   7     4861.07     4682.06    123.36 o 
   6  12   7     1609.54     1620.20     80.44 o 
   8  12   7      288.28      304.04     24.74 o 
  -9  13   7      678.93      658.67     49.67 o 
  -7  13   7     2766.48     2602.72    115.86 o 
  -5  13   7      362.31      438.51     34.59 o 
  -3  13   7     4726.93     4925.85    124.51 o 
  -1  13   7      492.08      456.80     21.66 o 
   1  13   7     1179.74     1178.22     31.74 o 
   3  13   7     3771.54     3769.95    132.33 o 
   5  13   7     1680.13     1595.50     54.07 o 
   7  13   7      643.86      674.53     33.85 o 
   9  13   7      599.81      636.59     35.60 o 
  -8  14   7     1134.31     1175.60     66.03 o 
  -6  14   7      415.60      378.03     32.87 o 
  -4  14   7     1093.17     1215.94     41.97 o 
  -2  14   7     1660.54     1734.98     42.99 o 
   0  14   7      133.82      153.61     23.15 o 
   2  14   7      927.23      957.90     36.58 o 
   4  14   7      954.72      970.16     38.68 o 
   6  14   7      440.69      406.63     26.24 o 
   8  14   7      734.24      741.65     37.43 o 
  -9  15   7      397.58      441.36     42.17 o 
  -7  15   7      174.15      157.73     28.66 o 
  -5  15   7      432.59      456.15     35.27 o 
  -3  15   7      670.08      550.17     36.24 o 
  -1  15   7     2797.53     2785.79     63.25 o 
   1  15   7       62.47       71.23     23.75 o 
   3  15   7       76.33       79.52     15.33 o 
   5  15   7      129.95      124.96     18.58 o 
   7  15   7       28.95        7.63     16.69 o 
  -8  16   7      275.87      268.03     37.22 o 
  -6  16   7      171.87      158.70     27.76 o 
  -4  16   7     1333.55     1339.85     65.96 o 
  -2  16   7     1423.81     1464.39     47.65 o 
   0  16   7      936.80      959.47     28.74 o 
   2  16   7     1016.32     1020.01     39.13 o 
   4  16   7     1415.24     1459.92     51.11 o 
   6  16   7     1045.18      976.00     41.41 o 
   8  16   7      249.52      289.23     28.77 o 
  -7  17   7     1424.29     1326.72     71.96 o 
  -5  17   7     2056.11     2043.47     91.99 o 
  -3  17   7      343.87      346.81     21.01 o 
  -1  17   7     2548.21     2583.32     60.56 o 
   1  17   7      894.86      939.15     37.25 o 
   3  17   7      839.34      794.90     34.95 o 
   5  17   7     1844.20     1884.49     63.38 o 
   7  17   7      336.21      361.48     27.66 o 
  -6  18   7     1512.94     1626.27     81.26 o 
  -4  18   7     2826.47     2730.65    114.36 o 
  -2  18   7     2166.33     1967.35    122.80 o 
   0  18   7     3288.44     3425.29     95.76 o 
   2  18   7     1042.57     1036.54     40.93 o 
   4  18   7     1934.86     1994.77     65.41 o 
   6  18   7     1275.69     1459.36     54.93 o 
  -7  19   7      952.48     1059.89     64.53 o 
  -5  19   7     1135.22     1089.61     61.68 o 
  -3  19   7      169.35      142.87     25.89 o 
  -1  19   7     1095.80     1094.54     42.06 o 
   1  19   7      383.09      411.64     25.39 o 
   3  19   7      549.02      550.71     30.12 o 
   5  19   7      756.79      715.90     36.60 o 
   7  19   7       44.27       73.99     31.37 o 
  -6  20   7       23.64        5.10     24.24 o 
  -4  20   7       67.12       76.16     23.79 o 
  -2  20   7      210.66      186.85     50.65 o 
   0  20   7      201.54      179.87     21.80 o 
   2  20   7      258.03      229.87     23.53 o 
   4  20   7      102.39       88.43     19.50 o 
   6  20   7      302.53      298.79     27.68 o 
  -5  21   7      810.35      881.45     56.13 o 
  -3  21   7      106.37      145.35     29.26 o 
  -1  21   7     1030.99     1069.93     43.24 o 
   1  21   7     1005.99     1025.50     42.52 o 
   3  21   7      274.68      243.63     23.81 o 
   5  21   7      329.87      422.08     50.84 o 
  -4  22   7     1408.25     1410.09     73.76 o 
  -2  22   7     2318.55     2442.96    107.53 o 
   0  22   7     1538.71     1677.28     68.77 o 
   2  22   7     1747.41     1904.03     64.89 o 
   4  22   7      861.12      813.46     39.87 o 
  -1  23   7      581.45      580.11     48.55 o 
   1  23   7     1784.89     1968.90     66.90 o 
   3  23   7      956.86     1007.01     44.43 o 
   0  24   7      568.52      552.63     33.77 o 
   2  24   7      254.25      297.77     28.08 o 
  -1  25   7      113.63       36.39     32.57 o 
 -10   0   8     3537.78     3638.67    146.47 o 
  -8   0   8     1187.54     1274.65     63.63 o 
  -6   0   8      170.41      157.28     23.49 o 
  -4   0   8    13002.96    13424.71    458.55 o 
  -2   0   8     5763.14     5201.23    127.59 o 
   0   0   8    13933.88    14652.60    495.09 o 
   2   0   8     2097.48     1884.39     74.96 o 
   4   0   8     6012.75     5738.34    202.37 o 
   6   0   8     4879.56     4537.17    118.35 o 
   8   0   8     1855.41     1783.92     86.97 o 
  10   0   8      340.24      338.79     43.22 o 
  -9   1   8      157.20      150.14     18.99 o 
  -7   1   8     2376.99     2504.00     73.19 o 
  -5   1   8     5658.77     5615.16    143.87 o 
  -3   1   8     4251.70     4259.17    110.55 o 
  -1   1   8     7667.71     7784.44    153.56 o 
   1   1   8     1562.99     1487.56     35.95 o 
   3   1   8     2053.08     2084.28     48.04 o 
   5   1   8     1964.73     1905.86     45.71 o 
   7   1   8      803.07      710.45     34.12 o 
   9   1   8      348.28      333.01     26.72 o 
 -10   2   8       87.11       51.70     23.56 o 
  -8   2   8     3494.26     3447.72     96.46 o 
  -6   2   8     5393.78     5428.60    207.18 o 
  -4   2   8     3816.95     3578.32     95.40 o 
  -2   2   8      889.94      982.09     25.59 o 
   0   2   8       63.42       87.94      9.89 o 
   2   2   8     2376.04     2339.72     52.50 o 
   4   2   8      684.72      690.23     22.04 o 
   6   2   8      571.81      577.56     42.85 o 
   8   2   8      176.62      146.73     21.32 o 
  10   2   8      103.93      117.28     23.05 o 
  -9   3   8      754.54      730.51     33.25 o 
  -7   3   8      815.58      822.81     33.08 o 
  -5   3   8     1499.06     1488.01     47.38 o 
  -3   3   8     5640.14     5769.03    145.67 o 
  -1   3   8      812.40      743.45     21.34 o 
   1   3   8      525.21      542.22     18.03 o 
   3   3   8      243.80      254.01     12.71 o 
   5   3   8      636.88      612.87     20.94 o 
   7   3   8      535.55      531.05     27.23 o 
   9   3   8      542.68      527.29     31.76 o 
 -10   4   8      688.38      642.91     47.65 o 
  -8   4   8     2119.34     2152.93     66.17 o 
  -6   4   8     1095.97     1045.46     37.77 o 
  -4   4   8     3715.52     3788.54    100.54 o 
  -2   4   8     4178.24     3942.38     81.66 o 
   0   4   8      603.62      585.57     22.87 o 
   2   4   8     7029.00     6994.42    139.93 o 
   4   4   8     1094.10     1013.87     28.34 o 
   6   4   8     2686.47     2707.21     77.70 o 
   8   4   8     1105.31     1032.73     60.78 o 
  10   4   8      281.87      317.49     30.03 o 
  -9   5   8     1745.99     1880.19     88.32 o 
  -7   5   8     5051.05     5163.15    151.12 o 
  -5   5   8     2504.21     2357.35     67.96 o 
  -3   5   8     5229.05     5282.97    134.63 o 
  -1   5   8     1045.38      933.89     25.21 o 
   1   5   8    10083.33    10222.60    200.27 o 
   3   5   8     2801.67     2751.33     60.89 o 
   5   5   8      135.78      158.75     17.02 o 
   7   5   8     2823.04     2781.32     80.85 o 
   9   5   8      472.26      462.45     43.30 o 
 -10   6   8     1396.99     1474.62     77.06 o 
  -8   6   8      684.90      641.19     43.75 o 
  -6   6   8     2785.08     2735.61     77.81 o 
  -4   6   8     1102.27     1074.89     36.74 o 
  -2   6   8     3362.81     3357.82     71.13 o 
   0   6   8     3586.74     3510.88     92.06 o 
   2   6   8     2898.06     2943.99     64.30 o 
   4   6   8      286.80      291.65     19.00 o 
   6   6   8      260.99      232.64     18.82 o 
   8   6   8      390.74      347.31     24.06 o 
  10   6   8      709.40      768.92     41.59 o 
  -9   7   8      316.96      251.82     31.97 o 
  -7   7   8       33.10        8.82     10.61 o 
  -5   7   8     2088.40     2179.73     64.17 o 
  -3   7   8     1135.24     1025.94     35.33 o 
  -1   7   8     2126.85     2154.61     48.88 o 
   1   7   8      864.85      848.99     24.52 o 
   3   7   8     1064.57     1099.60     29.95 o 
   5   7   8      540.93      498.91     25.13 o 
   7   7   8      107.51      124.01     26.45 o 
   9   7   8       91.49       42.02     26.71 o 
 -10   8   8       96.66       74.59     26.79 o 
  -8   8   8      280.07      247.17     29.49 o 
  -4   8   8      194.30      168.63     29.38 o 
  -2   8   8      490.39      473.81     17.12 o 
   0   8   8     2381.95     2229.83     62.79 o 
   2   8   8       70.58       51.42      8.29 o 
   4   8   8     2905.54     2939.86     82.72 o 
   6   8   8      426.70      382.57     23.06 o 
   8   8   8       55.75       59.45     26.30 o 
  10   8   8      298.90      316.35     43.52 o 
  -9   9   8      768.53      737.98     50.27 o 
  -7   9   8     1886.19     1942.55     88.62 o 
  -5   9   8     4222.74     4233.60    112.69 o 
  -3   9   8      831.10      784.57     30.19 o 
  -1   9   8     7102.12     7348.00    146.98 o 
   1   9   8     1095.48     1038.33     29.21 o 
   3   9   8     1071.20     1036.12     37.91 o 
   5   9   8      338.90      326.18     21.39 o 
   7   9   8      766.82      743.05     34.35 o 
   9   9   8     1961.45     2091.74     69.53 o 
  -8  10   8     2474.71     2552.74    112.40 o 
  -6  10   8     1628.46     1583.51     51.64 o 
  -4  10   8     4730.78     4721.31    123.52 o 
  -2  10   8     1646.62     1649.36     40.21 o 
   0  10   8     4210.54     4161.96     87.81 o 
   2  10   8      255.11      247.03     13.36 o 
   4  10   8     1703.68     1737.60     55.84 o 
   6  10   8     2039.55     2055.96     65.31 o 
   8  10   8     1147.51     1220.45     47.73 o 
  -9  11   8      589.34      569.53     45.02 o 
  -7  11   8      854.72      846.26     52.15 o 
  -5  11   8     2644.80     2521.90    104.45 o 
  -3  11   8     7393.00     7265.11    182.36 o 
  -1  11   8     1135.93     1080.62     29.83 o 
   1  11   8     9750.36     9895.08    195.90 o 
   3  11   8      800.32      804.53     33.38 o 
   5  11   8      512.81      468.09     26.03 o 
   7  11   8      882.63      859.95     41.27 o 
   9  11   8      409.30      400.11     29.01 o 
  -8  12   8      190.89      147.82     27.61 o 
  -6  12   8      605.64      598.79     41.65 o 
  -4  12   8      333.33      285.04     18.89 o 
  -2  12   8      498.18      515.75     19.35 o 
   0  12   8      612.18      628.35     21.46 o 
   2  12   8      552.33      584.94     27.67 o 
   4  12   8       47.55       57.46     15.04 o 
   6  12   8      546.52      514.13     38.01 o 
   8  12   8        8.01       23.08     17.88 o 
  -9  13   8      420.89      445.49     40.97 o 
  -7  13   8      168.57      179.11     28.74 o 
  -5  13   8       26.19       26.16     12.06 o 
  -3  13   8     3121.94     2968.32     83.27 o 
  -1  13   8      593.48      573.08     30.95 o 
   1  13   8      994.10     1008.98     29.18 o 
   3  13   8      325.38      308.80     21.74 o 
   5  13   8      310.74      307.43     22.79 o 
   7  13   8      377.70      402.25     27.26 o 
   9  13   8        7.44       -8.62     19.20 o 
  -8  14   8      224.14      199.90     33.24 o 
  -6  14   8     1429.92     1407.53     71.66 o 
  -2  14   8     2484.72     2477.24     57.81 o 
   0  14   8      621.56      631.00     22.17 o 
   2  14   8      841.73      908.53     36.30 o 
   4  14   8     3336.13     3120.34     89.80 o 
   6  14   8     1094.77     1183.66     46.61 o 
   8  14   8       51.17       41.50     26.04 o 
  -7  15   8     2038.34     1965.43     92.67 o 
  -5  15   8     2781.82     2764.87    116.31 o 
  -3  15   8     2126.51     2072.85     63.59 o 
  -1  15   8     3363.58     3395.53     75.62 o 
   1  15   8      178.48      163.83     18.18 o 
   3  15   8     2921.52     2890.48     86.14 o 
   5  15   8     2214.39     2307.37     72.90 o 
   7  15   8      388.76      378.01     28.89 o 
  -8  16   8      618.39      650.72     48.32 o 
  -6  16   8     1984.57     2017.81     93.20 o 
  -4  16   8      614.01      671.50     43.90 o 
  -2  16   8      835.70      837.53     27.81 o 
   0  16   8      868.96      905.35     36.28 o 
   2  16   8      637.27      636.55     30.59 o 
   4  16   8     1767.38     1689.53     57.65 o 
   6  16   8      410.29      375.46     27.42 o 
   8  16   8      291.54      346.02     31.85 o 
  -7  17   8      376.35      342.09     34.89 o 
  -5  17   8       49.89       55.23     21.84 o 
  -1  17   8       13.04       11.54     10.33 o 
   1  17   8      137.46      129.17     26.83 o 
   3  17   8      589.54      601.08     30.74 o 
   5  17   8      175.88      208.50     23.78 o 
   7  17   8      115.38      107.89     22.17 o 
  -6  18   8      400.06      390.94     37.59 o 
  -4  18   8        1.92        9.53     18.98 o 
  -2  18   8      211.88      217.55     19.37 o 
   0  18   8     1023.27     1036.34     40.67 o 
   2  18   8      404.50      360.87     24.96 o 
   4  18   8       83.69       85.99     18.09 o 
   6  18   8       51.79       81.20     20.25 o 
  -5  19   8      992.36     1037.23     60.48 o 
  -3  19   8     1470.09     1501.93     72.71 o 
  -1  19   8      819.19      867.53     38.06 o 
   1  19   8     2246.99     2337.81     72.97 o 
   3  19   8      802.97      867.07     39.29 o 
   5  19   8      412.53      377.96     27.28 o 
  -6  20   8      100.41      120.66     30.84 o 
  -4  20   8     1338.25     1367.92     71.36 o 
  -2  20   8      811.90      890.38     54.70 o 
   0  20   8     2880.90     3008.93     88.63 o 
   2  20   8     1702.15     1761.56     60.40 o 
   4  20   8      459.48      471.57     30.09 o 
   6  20   8      383.79      426.01     32.64 o 
  -5  21   8     1269.32     1394.18     75.19 o 
  -3  21   8     1114.60     1128.40     62.51 o 
  -1  21   8     1027.05     1110.19     44.65 o 
   1  21   8     1164.46     1269.27     49.39 o 
   3  21   8      308.71      331.22     26.42 o 
   5  21   8      643.74      658.02     39.13 o 
  -4  22   8      268.21      296.47     35.34 o 
   0  22   8      317.04      336.33     32.42 o 
   2  22   8        5.97        9.98     17.50 o 
   4  22   8      151.95      153.80     23.78 o 
  -1  23   8      298.19      288.37     40.14 o 
   1  23   8      120.79       86.93     21.76 o 
   3  23   8       45.36       30.12     19.66 o 
   0  24   8      767.97      830.38     41.12 o 
  -9   1   9      733.24      770.70     34.86 o 
  -7   1   9       95.17       75.46     14.93 o 
  -5   1   9     3113.42     3011.08     84.42 o 
  -3   1   9     4388.55     4354.67    113.92 o 
  -1   1   9      741.00      736.60     22.12 o 
   1   1   9     4010.22     3956.33     83.46 o 
   3   1   9     2974.82     2748.75     61.65 o 
   5   1   9     1402.44     1318.70     35.43 o 
   7   1   9     1267.08     1213.09     47.67 o 
   9   1   9       22.42       26.92     18.25 o 
 -10   2   9      642.93      693.19     49.75 o 
  -8   2   9     1316.86     1333.26     47.56 o 
  -6   2   9     2851.38     2870.96     82.05 o 
  -4   2   9     6069.91     6100.69    155.30 o 
  -2   2   9     3004.22     2950.82     63.79 o 
   0   2   9     3493.14     3227.62    127.48 o 
   2   2   9     3050.34     2936.89     64.68 o 
   4   2   9     4172.67     4159.85     88.96 o 
   6   2   9     3456.51     3252.49     90.82 o 
   8   2   9      389.87      361.57     34.03 o 
  10   2   9      318.21      344.04     32.51 o 
  -9   3   9      670.33      702.31     33.75 o 
  -7   3   9     1953.23     2021.32     63.21 o 
  -5   3   9     3656.54     3775.02    102.35 o 
  -3   3   9     6041.97     6008.86    152.62 o 
  -1   3   9     7543.93     7503.81    149.43 o 
   1   3   9     2989.39     2922.00     67.88 o 
   3   3   9     7688.58     7520.72    151.39 o 
   5   3   9     1228.63     1305.68     44.83 o 
   7   3   9      548.31      527.48     27.93 o 
   9   3   9      591.65      513.96     32.89 o 
 -10   4   9      304.35      376.46     38.12 o 
  -8   4   9     2205.42     2172.29     67.93 o 
  -6   4   9     1724.77     1748.29     55.82 o 
  -4   4   9     1441.79     1419.39     46.22 o 
  -2   4   9     6018.74     6228.32    125.42 o 
   0   4   9     3639.54     3240.06    146.85 o 
   2   4   9      522.48      490.03     18.26 o 
   4   4   9     1878.52     1866.27     45.62 o 
   6   4   9       12.61        2.53     18.76 o 
   8   4   9       73.77       56.58     25.81 o 
  10   4   9      663.34      657.96     39.58 o 
  -9   5   9      401.92      430.11     38.64 o 
  -7   5   9      304.48      278.43     20.22 o 
  -5   5   9       80.30       54.78     16.73 o 
  -3   5   9      640.03      657.21     27.35 o 
  -1   5   9     2125.26     2216.74     50.65 o 
   1   5   9      440.34      456.78     17.39 o 
   3   5   9      168.06      164.01     11.99 o 
   5   5   9      287.93      292.35     20.55 o 
   7   5   9      113.32      103.65     24.99 o 
   9   5   9      203.85      235.83     28.02 o 
 -10   6   9      538.73      613.65     49.37 o 
  -8   6   9      143.42      102.15     17.14 o 
  -6   6   9      849.54      907.33     42.96 o 
  -4   6   9     2735.95     2572.25     73.54 o 
  -2   6   9     1102.60     1090.45     29.40 o 
   0   6   9      731.64      766.67     29.04 o 
   2   6   9      613.57      622.82     21.08 o 
   4   6   9       25.26       10.75     10.81 o 
   6   6   9      112.73       89.76     24.80 o 
   8   6   9     1969.04     2033.39     66.32 o 
  10   6   9       29.17        5.02     23.49 o 
  -9   7   9     1523.43     1740.55     85.99 o 
  -7   7   9     1195.58     1185.26     60.10 o 
  -5   7   9     2121.14     2155.38     64.83 o 
  -3   7   9     2804.32     2745.06    114.73 o 
  -1   7   9     2072.90     1976.65     46.65 o 
   1   7   9    12190.88    12278.56    240.26 o 
   3   7   9     1057.35     1022.97     29.29 o 
   5   7   9      606.10      603.34     28.70 o 
   7   7   9     2575.93     2489.94     76.14 o 
   9   7   9      699.13      699.49     54.40 o 
  -8   8   9     2081.11     2087.82     96.20 o 
  -6   8   9     1214.08     1239.51     43.99 o 
  -4   8   9     7918.70     8067.78    202.12 o 
  -2   8   9      473.21      480.21     18.44 o 
   0   8   9    10054.91    10125.81    247.67 o 
   2   8   9     1630.06     1656.67     41.42 o 
   4   8   9      319.73      300.34     19.99 o 
   6   8   9     1649.40     1582.83     54.08 o 
   8   8   9     1497.37     1521.83     55.01 o 
  -9   9   9      349.01      304.65     36.17 o 
  -7   9   9     1338.41     1218.74     64.38 o 
  -5   9   9     1003.84      950.43     36.55 o 
  -3   9   9     1740.02     1774.38     54.73 o 
  -1   9   9     1735.08     1710.56     42.09 o 
   1   9   9      858.53      826.05     39.43 o 
   3   9   9     2980.40     3084.56     86.62 o 
   5   9   9      252.22      233.67     20.01 o 
   7   9   9      576.15      571.65     31.13 o 
   9   9   9       95.06       68.16     19.79 o 
  -8  10   9      628.44      662.42     47.50 o 
  -6  10   9      656.33      287.24     28.14 o 
  -4  10   9      211.82      206.10     17.32 o 
  -2  10   9      931.25      893.64     26.53 o 
   0  10   9      517.43      505.30     19.37 o 
   2  10   9     1427.54     1394.01     40.58 o 
   4  10   9      460.37      453.09     26.19 o 
   6  10   9      333.80      338.51     24.52 o 
   8  10   9      139.15      126.48     21.29 o 
  -9  11   9      177.64      162.83     33.92 o 
  -7  11   9      402.32      390.11     35.72 o 
  -5  11   9     1018.77     1016.77     38.55 o 
  -3  11   9      253.43      273.92     19.07 o 
  -1  11   9     4144.63     4242.13     90.46 o 
   1  11   9      321.30      331.79     16.16 o 
   3  11   9      348.85      370.20     23.27 o 
   5  11   9     1582.50     1461.79     51.41 o 
   7  11   9      143.45      154.33     20.95 o 
   9  11   9      391.14      402.80     29.91 o 
  -8  12   9      595.42      591.66     45.85 o 
  -6  12   9     2797.77     2795.49    118.56 o 
  -4  12   9     1094.15     1130.17     40.91 o 
  -2  12   9     7363.60     7726.36    172.76 o 
   0  12   9      190.20      152.25     16.58 o 
   2  12   9      331.33      327.56     22.92 o 
   4  12   9     2233.25     2335.56     72.03 o 
   6  12   9      587.59      578.69     31.41 o 
   8  12   9      642.91      607.61     34.28 o 
  -7  13   9      367.21      344.12     34.29 o 
  -3  13   9     2749.07     2615.01     75.83 o 
  -1  13   9     3113.75     3040.92     68.68 o 
   1  13   9     2546.37     2548.16     89.33 o 
   3  13   9     1219.08     1209.74     44.94 o 
   5  13   9     1695.28     1714.81     58.76 o 
   7  13   9      253.61      274.24     25.35 o 
  -8  14   9      342.23      393.42     39.24 o 
  -6  14   9      456.64      429.73     38.04 o 
  -4  14   9     2220.89     2260.82     69.08 o 
  -2  14   9      307.94      300.95     19.93 o 
   0  14   9      824.80      827.06     26.75 o 
   2  14   9      664.66      663.34     31.01 o 
   4  14   9      159.40      129.62     18.76 o 
   6  14   9      351.23      376.75     26.90 o 
   8  14   9      121.04      110.78     23.12 o 
  -7  15   9       51.19       62.58     25.96 o 
  -5  15   9      232.91      232.24     29.04 o 
  -3  15   9      361.24      370.11     22.82 o 
  -1  15   9      532.23      531.46     26.68 o 
   1  15   9      484.51      459.80     26.21 o 
   3  15   9      103.18       97.85     17.88 o 
   5  15   9        8.57        9.41     16.06 o 
   7  15   9        2.27        4.87     18.30 o 
  -6  16   9      397.02      394.09     35.27 o 
  -2  16   9        3.68        6.03     15.53 o 
   0  16   9      828.62      844.57     35.60 o 
   2  16   9      252.84      257.74     28.89 o 
   4  16   9      203.25      216.85     23.71 o 
   6  16   9      578.27      555.22     32.73 o 
  -7  17   9     1069.95     1148.28     67.68 o 
  -5  17   9      445.64      443.17     37.59 o 
  -3  17   9      559.10      594.07     29.86 o 
  -1  17   9     3301.80     3373.73     77.07 o 
   1  17   9      870.76      887.56     37.30 o 
   3  17   9      595.38      613.08     32.18 o 
   5  17   9     1576.66     1604.16     58.49 o 
   7  17   9      115.33      136.76     23.74 o 
  -6  18   9     1215.36     1235.63     69.71 o 
  -4  18   9       71.43       70.31     22.96 o 
  -2  18   9     1148.60     1191.16     44.53 o 
   0  18   9     2098.59     2155.74     68.17 o 
   2  18   9       74.96       85.00     18.53 o 
   4  18   9     1236.66     1312.02     51.04 o 
   6  18   9       39.87       40.63     20.97 o 
  -5  19   9       27.07       34.29     23.71 o 
  -3  19   9      163.19      194.57     29.49 o 
  -1  19   9      940.15      996.87     41.83 o 
   1  19   9       20.96       10.08     33.95 o 
   3  19   9      187.24      241.18     66.22 o 
   5  19   9       75.13       68.70     20.40 o 
  -4  20   9       95.97      102.35     28.59 o 
  -2  20   9      117.82      103.10     28.59 o 
   0  20   9       41.48       37.47     17.38 o 
   2  20   9      307.70      298.77     25.26 o 
   4  20   9       76.95       82.28     20.72 o 
  -3  21   9      104.81      125.09     30.76 o 
  -1  21   9      705.79      726.47     36.93 o 
   1  21   9      769.20      759.74     37.33 o 
   3  21   9      626.42      672.97     36.59 o 
   0  22   9      315.80      297.36     28.67 o 
   2  22   9     2395.37     2497.31     80.38 o 
   1  23   9     1544.66     1722.85     63.88 o 
 -10   0  10      286.24      383.89     43.82 o 
  -8   0  10     1721.64     1852.20     87.12 o 
  -6   0  10     5319.05     5494.85    205.15 o 
  -4   0  10     2042.26     2068.23     88.54 o 
  -2   0  10     4071.66     4293.15    109.23 o 
   0   0  10      720.26      677.13     38.27 o 
   2   0  10     3664.53     3363.81    127.34 o 
   4   0  10     5452.85     5489.96    141.03 o 
   6   0  10      372.22      356.87     36.69 o 
   8   0  10     1426.80     1464.19     80.36 o 
  -9   1  10      764.46      787.16     36.29 o 
  -7   1  10     1149.41     1196.42     44.51 o 
  -5   1  10     2984.14     3044.03     86.59 o 
  -3   1  10      803.64      780.70     30.95 o 
  -1   1  10     1754.39     1806.83     43.60 o 
   1   1  10      394.16      368.75     16.03 o 
   3   1  10     2126.44     2005.33     48.51 o 
   5   1  10     3235.24     3103.86     61.65 o 
   7   1  10      398.16      401.14     29.53 o 
   9   1  10      181.52      191.81     28.66 o 
 -10   2  10      156.37       94.17     29.11 o 
  -8   2  10      296.60      298.70     22.42 o 
  -6   2  10      791.73      757.68     32.79 o 
  -4   2  10      890.76      851.83     33.59 o 
  -2   2  10      122.40      168.64     14.56 o 
   0   2  10      746.26      742.89     30.52 o 
   2   2  10       69.95       65.83     20.33 o 
   4   2  10     1400.15     1403.33     37.71 o 
   6   2  10       26.01       20.54     12.45 o 
   8   2  10        6.67        1.86     21.69 o 
  -9   3  10       18.79       22.38     16.74 o 
  -7   3  10       62.58       34.87     14.50 o 
  -5   3  10     2498.78     2484.52     73.35 o 
  -3   3  10      789.19      753.08     74.85 o 
  -1   3  10       82.91      114.55     22.95 o 
   1   3  10       18.80        1.60      7.46 o 
   3   3  10     1993.96     1972.64     48.07 o 
   5   3  10      227.17      201.41     18.90 o 
   7   3  10      307.90      344.27     38.12 o 
   9   3  10      142.81      151.39     25.04 o 
  -8   4  10      179.71      169.49     20.63 o 
  -6   4  10      224.47      224.46     18.88 o 
  -4   4  10     3186.44     3340.60     92.75 o 
  -2   4  10      274.41      261.79     17.35 o 
   0   4  10     2778.86     2630.97     59.38 o 
   2   4  10     4937.08     4889.26    102.66 o 
   4   4  10      467.50      463.16     19.31 o 
   6   4  10     1488.60     1501.59     51.92 o 
   8   4  10      184.69      188.64     25.63 o 
  -9   5  10      886.34      863.14     54.70 o 
  -7   5  10      237.06      188.28     54.89 o 
  -5   5  10     3890.81     3857.20    105.59 o 
  -3   5  10      608.40      604.51     27.11 o 
  -1   5  10     1937.39     1837.29     44.38 o 
   1   5  10     3271.84     3229.03     73.65 o 
   3   5  10     2071.91     2035.56     49.41 o 
   5   5  10     1146.39     1160.29     42.94 o 
   7   5  10     1001.79      932.60     39.77 o 
   9   5  10      496.37      491.52     34.96 o 
  -8   6  10     1770.02     1779.76     59.99 o 
  -6   6  10      370.82      351.39     22.52 o 
  -4   6  10      297.31      266.94     19.03 o 
  -2   6  10     7295.13     7262.69    182.92 o 
   0   6  10      402.48      393.46     20.48 o 
   2   6  10     5530.10     5573.96    115.84 o 
   4   6  10     1453.13     1454.87     49.32 o 
   6   6  10      606.22      594.19     41.08 o 
   8   6  10      472.30      437.81     28.22 o 
  -9   7  10      283.91      284.24     35.04 o 
  -7   7  10      989.70     1049.32     41.32 o 
  -5   7  10      138.05      102.16     15.72 o 
  -3   7  10      309.89      277.04     18.70 o 
  -1   7  10     3178.68     3109.91     68.74 o 
   1   7  10      514.13      503.92     19.91 o 
   3   7  10      928.74      919.42     28.30 o 
   5   7  10      460.33      443.95     25.38 o 
   7   7  10      211.03      229.64     24.99 o 
   9   7  10       89.61       82.84     32.64 o 
  -8   8  10       99.22      146.17     29.04 o 
  -6   8  10      749.50      732.13     32.53 o 
  -4   8  10      781.80      769.27     31.94 o 
  -2   8  10     2928.59     2926.32     82.52 o 
   0   8  10     3568.72     3425.66     93.37 o 
   2   8  10      310.03      282.33     15.04 o 
   4   8  10      108.38      117.34     17.41 o 
   6   8  10       29.92       22.39     14.24 o 
   8   8  10      376.54      397.72     28.71 o 
  -9   9  10     1212.66     1282.82     73.46 o 
  -7   9  10     1378.81     1456.30     51.32 o 
  -5   9  10     1543.55     1515.16     51.35 o 
  -3   9  10     3283.90     3357.50     93.41 o 
  -1   9  10     2886.91     2770.80     68.83 o 
   1   9  10     1339.78     1354.23     36.66 o 
   3   9  10     1842.06     1896.92     60.32 o 
   5   9  10      523.07      496.07     28.22 o 
   7   9  10     1167.14     1120.99     46.12 o 
   9   9  10      406.36      396.04     45.85 o 
  -8  10  10      657.41      702.57     50.12 o 
  -6  10  10     1385.83     1385.84     49.25 o 
  -4  10  10     3733.08     3717.34    102.59 o 
  -2  10  10     2939.64     2898.48     82.47 o 
   0  10  10     9905.36     9845.19    243.23 o 
   2  10  10      524.23      496.84     25.65 o 
   4  10  10     1331.08     1354.53     48.65 o 
   6  10  10     1025.30     1037.70     43.07 o 
   8  10  10      223.40      253.43     27.26 o 
  -7  11  10      231.15      245.89     31.44 o 
  -5  11  10     2902.18     2831.78     82.96 o 
  -3  11  10     1278.60     1255.57     44.05 o 
  -1  11  10      462.55      475.80     19.83 o 
   1  11  10     1616.22     1556.95     40.94 o 
   3  11  10     1614.37     1546.15     52.98 o 
   5  11  10      823.35      804.76     37.01 o 
   7  11  10      684.92      732.37     37.07 o 
  -8  12  10       59.20       48.17     26.64 o 
  -6  12  10      217.96      247.70     33.09 o 
  -4  12  10      104.40       57.19     16.02 o 
  -2  12  10      382.93      391.91     37.52 o 
   0  12  10      418.83      421.10     19.26 o 
   2  12  10      307.30      278.53     21.27 o 
   4  12  10       44.24       33.49     14.71 o 
   6  12  10      102.22       96.08     20.52 o 
   8  12  10       66.34       33.01     20.15 o 
  -7  13  10      139.36      165.68     30.01 o 
  -5  13  10      789.35      827.67     35.73 o 
  -3  13  10      182.04      151.75     27.54 o 
  -1  13  10      542.41      512.89     20.95 o 
   1  13  10      556.55      557.41     29.18 o 
   3  13  10      105.18      105.44     24.61 o 
   5  13  10     1050.94     1074.02     44.76 o 
   7  13  10      158.06      139.53     22.46 o 
  -6  14  10     1536.02     1570.89     79.69 o 
  -4  14  10      944.84      874.85     36.94 o 
  -2  14  10     3185.47     3330.12     94.21 o 
   0  14  10      966.32     1009.66     31.28 o 
   2  14  10     1053.26     1070.35     42.55 o 
   4  14  10     1357.15     1431.41     52.82 o 
   6  14  10      493.51      498.27     31.56 o 
  -7  15  10     2087.98     2208.70    104.38 o 
  -5  15  10      530.74      490.59     40.29 o 
  -3  15  10     2612.71     2523.02     76.29 o 
  -1  15  10     3232.50     3150.54    210.42 o 
   1  15  10      904.11      844.44     36.26 o 
   3  15  10     2110.80     2120.58     68.81 o 
   5  15  10     1127.45     1110.00     46.57 o 
   7  15  10      565.87      580.43     35.05 o 
  -6  16  10     1111.20     1176.27     67.46 o 
  -4  16  10      512.89      484.66     28.01 o 
  -2  16  10     2131.78     2187.51     68.29 o 
   0  16  10     1927.06     1908.25     62.03 o 
   2  16  10      514.65      528.25     29.60 o 
   4  16  10      376.92      369.52     27.46 o 
   6  16  10      578.32      686.62     49.34 o 
  -5  17  10       64.67       49.90     24.84 o 
  -3  17  10        4.77       -4.43     14.06 o 
   1  17  10      604.86      607.65     39.21 o 
   3  17  10      200.11      203.69     23.48 o 
   5  17  10       56.48       48.13     19.65 o 
  -6  18  10      545.60      553.39     45.70 o 
  -4  18  10      205.85      223.31     33.24 o 
  -2  18  10      299.99      289.04     23.63 o 
   0  18  10      465.37      495.41     29.73 o 
   2  18  10      581.04      590.09     32.31 o 
   4  18  10      320.40      351.56     27.91 o 
  -5  19  10      830.46      836.21     55.15 o 
  -3  19  10      343.73      347.19     35.49 o 
  -1  19  10      578.09      601.79     46.15 o 
   1  19  10     1700.80     1799.88     62.22 o 
   3  19  10      316.77      325.32     26.71 o 
   5  19  10      353.19      419.66     31.34 o 
  -4  20  10     1160.76     1295.96     71.36 o 
  -2  20  10      270.53      246.64     37.74 o 
   0  20  10     1404.40     1438.63     54.08 o 
   2  20  10      995.23     1033.51     44.73 o 
   4  20  10      590.75      651.16     37.30 o 
  -1  21  10      455.32      425.38     41.42 o 
   1  21  10      520.31      564.57     33.63 o 
   3  21  10      485.65      492.35     33.56 o 
   0  22  10       47.17       27.88     20.14 o 
  -9   1  11      405.20      436.09     28.75 o 
  -7   1  11      243.16      222.61     21.47 o 
  -5   1  11     1530.71     1575.97     53.09 o 
  -3   1  11      480.36      455.24     23.96 o 
  -1   1  11     1757.59     1729.85     44.65 o 
   1   1  11     1261.61     1208.10     33.42 o 
   3   1  11      419.95      423.34     18.68 o 
   5   1  11      841.72      835.92     25.04 o 
   7   1  11       84.23       31.47     18.94 o 
   9   1  11       80.03       69.83     24.14 o 
  -8   2  11      894.43      946.67     40.56 o 
  -6   2  11     2210.92     2186.90     68.71 o 
  -4   2  11      444.06      418.20     23.40 o 
  -2   2  11      837.20      853.36     33.13 o 
   0   2  11     2442.16     2416.08     56.37 o 
   2   2  11      480.45      490.58     19.66 o 
   4   2  11     2244.93     2197.81     53.86 o 
   6   2  11     1305.00     1301.12     40.11 o 
   8   2  11      198.92      226.07     32.04 o 
  -9   3  11     1015.04     1030.96     43.97 o 
  -7   3  11     1537.55     1703.79     58.34 o 
  -5   3  11      439.30      470.81     26.03 o 
  -3   3  11     2355.15     2285.47     68.47 o 
  -1   3  11      627.93      607.04     21.53 o 
   1   3  11      332.28      370.70     17.01 o 
   3   3  11     1829.96     1758.76     44.99 o 
   5   3  11      209.89      226.88     20.78 o 
   7   3  11      901.25      913.54     42.93 o 
   9   3  11       63.12       90.59     24.38 o 
  -8   4  11     1603.68     1600.52     56.72 o 
  -6   4  11      757.67      826.18     35.79 o 
  -4   4  11      501.01      505.75     25.12 o 
  -2   4  11     3323.39     3234.25     89.98 o 
   0   4  11      398.38      397.60     17.25 o 
   2   4  11       24.54       24.36      9.40 o 
   4   4  11     2418.01     2415.41    110.00 o 
   6   4  11      676.14      695.15     33.47 o 
   8   4  11       69.67       40.72     21.38 o 
  -9   5  11      148.59      130.34     31.89 o 
  -7   5  11      785.63      762.77     35.04 o 
  -5   5  11      434.16      420.10     24.53 o 
  -3   5  11     1081.61      968.86     37.09 o 
  -1   5  11      883.59      842.66     37.07 o 
   1   5  11      707.58      744.28     24.80 o 
   3   5  11       84.82       95.64     11.92 o 
   5   5  11      333.50      306.46     22.56 o 
   7   5  11      238.70      226.94     22.31 o 
   9   5  11       52.75       43.96     23.04 o 
  -8   6  11       19.72        8.80     16.38 o 
  -6   6  11      361.02      352.05     23.69 o 
  -4   6  11      752.02      735.45     43.22 o 
  -2   6  11      796.46      734.04     30.77 o 
   0   6  11      572.43      555.79     22.62 o 
   2   6  11     7167.87     7073.38    145.09 o 
   4   6  11      523.16      494.66     27.02 o 
   6   6  11      196.39      218.32     22.38 o 
   8   6  11      883.42      893.31     62.13 o 
  -9   7  11      870.59      905.39     59.50 o 
  -7   7  11      181.97      186.15     56.35 o 
  -5   7  11     3410.76     3365.80     95.98 o 
  -3   7  11     1514.12     1573.22     52.05 o 
  -1   7  11     1619.83     1650.39     42.22 o 
   1   7  11     4299.59     4209.72     91.29 o 
   3   7  11      826.47      830.93     35.43 o 
   5   7  11      986.40      993.32     40.74 o 
   7   7  11      486.84      491.91     29.51 o 
  -8   8  11      334.41      299.92     34.97 o 
  -6   8  11     2116.04     2258.72     88.39 o 
  -4   8  11     1558.65     1556.86     52.50 o 
  -2   8  11     1083.32     1100.38     40.24 o 
   0   8  11     4005.19     3896.31    105.60 o 
   2   8  11     3681.42     3670.61     81.78 o 
   4   8  11     1672.96     1652.47     56.21 o 
   6   8  11      599.85      562.78     31.21 o 
   8   8  11      646.66      711.73     37.71 o 
  -7   9  11      400.00      454.79     27.37 o 
  -5   9  11      501.87      517.50     27.96 o 
  -3   9  11     1824.33     1772.02     57.35 o 
  -1   9  11      113.73      120.71     15.36 o 
   1   9  11     1280.07     1277.69     36.16 o 
   3   9  11      958.20      971.32     39.71 o 
   5   9  11       26.32        7.91     15.24 o 
   7   9  11      596.81      590.59     34.59 o 
  -8  10  11      840.79      915.97     58.53 o 
  -6  10  11       20.22       24.63     15.02 o 
  -4  10  11      279.16      271.86     20.75 o 
  -2  10  11     2724.77     2736.09     80.01 o 
   0  10  11     1298.62     1326.80     45.74 o 
   2  10  11      266.40      229.95     20.09 o 
   4  10  11      203.51      218.50     23.00 o 
   6  10  11      340.66      336.95     31.25 o 
   8  10  11      248.46      276.30     27.39 o 
  -7  11  11      362.48      314.10     34.97 o 
  -5  11  11      636.46      744.70     34.06 o 
  -3  11  11     1743.44     1782.73     58.15 o 
  -1  11  11     3999.77     3898.98    107.15 o 
   1  11  11      126.04      129.92     17.43 o 
   3  11  11      835.77      830.36     61.49 o 
   5  11  11      803.18      802.93     37.89 o 
   7  11  11      194.16      199.24     25.67 o 
  -6  12  11      184.23      144.27     19.91 o 
  -4  12  11     1499.37     1539.45     53.30 o 
  -2  12  11     1789.99     1752.57     57.35 o 
   0  12  11     1230.68     1283.60     45.36 o 
   2  12  11     3211.12     3232.79     92.84 o 
   4  12  11      978.97     1001.41     42.33 o 
   6  12  11     1816.28     1763.89     62.93 o 
  -7  13  11      587.52      710.67     50.80 o 
  -5  13  11      918.62      894.69     38.20 o 
  -3  13  11     1166.64     1170.31     44.12 o 
  -1  13  11     2934.82     3074.38    114.69 o 
   1  13  11      490.04      479.45     27.96 o 
   3  13  11     1054.70     1046.03     42.66 o 
   5  13  11      777.16      799.84     39.03 o 
   7  13  11      533.70      602.99     36.16 o 
  -6  14  11      178.48      115.48     28.51 o 
  -4  14  11      244.00      240.76     22.05 o 
  -2  14  11       89.45       88.71     40.14 o 
   0  14  11     2153.45     2104.34     66.18 o 
   2  14  11      550.33      539.09     30.03 o 
   4  14  11      101.28      101.82     20.29 o 
   6  14  11      526.85      599.87     35.38 o 
  -5  15  11       64.42      106.40     27.09 o 
  -3  15  11      226.32      226.99     59.50 o 
  -1  15  11       44.95       35.78     14.85 o 
   1  15  11      174.55      147.06     26.60 o 
   3  15  11       61.00       44.02     17.75 o 
   5  15  11      503.93      549.33     33.15 o 
  -6  16  11      748.08      836.06     57.25 o 
  -4  16  11      208.87      183.03     35.00 o 
  -2  16  11     1238.03     1231.67     46.97 o 
   0  16  11      163.45      182.39     21.98 o 
   2  16  11      480.94      499.21     29.95 o 
   4  16  11     2135.22     2306.96     81.64 o 
   6  16  11      439.54      493.12     33.75 o 
  -5  17  11      951.12     1045.26     63.11 o 
  -3  17  11      649.35      680.40     38.79 o 
  -1  17  11     2817.34     3064.42    131.39 o 
   1  17  11     1496.79     1491.22     54.39 o 
   3  17  11      617.79      659.50     35.55 o 
   5  17  11     1394.06     1554.03     59.74 o 
  -4  18  11       94.53       70.68     26.71 o 
  -2  18  11     2220.52     2402.07    109.85 o 
   0  18  11      153.01      126.69     29.53 o 
   2  18  11     1087.56     1137.74     47.20 o 
   4  18  11     1081.87     1122.92     48.58 o 
  -3  19  11       17.44       16.20     18.65 o 
  -1  19  11       35.16       19.28     28.29 o 
   1  19  11      317.11      351.46     27.92 o 
   3  19  11       19.05       24.57     19.36 o 
  -2  20  11       78.48       36.77     28.51 o 
   0  20  11       81.98       49.12     20.25 o 
   2  20  11      308.81      284.85     29.79 o 
   1  21  11      423.37      440.54     47.35 o 
  -8   0  12     1024.58     1105.51     65.13 o 
  -6   0  12     2679.45     2701.91    116.53 o 
  -4   0  12     2705.56     2717.30    114.06 o 
  -2   0  12     3729.83     3538.50    139.04 o 
   0   0  12      749.24      773.39     31.22 o 
   2   0  12     1017.50     1088.55     40.20 o 
   4   0  12      795.62      740.97     33.01 o 
   6   0  12     3282.15     3362.39    144.22 o 
   8   0  12     1011.84     1086.98     72.41 o 
  -7   1  12     1490.47     1591.94     56.75 o 
  -5   1  12     1878.80     1862.37     61.31 o 
  -3   1  12      637.48      650.87     54.74 o 
  -1   1  12     4026.15     3809.78     83.48 o 
   1   1  12      556.62      529.56     21.08 o 
   3   1  12       40.45       29.79      9.06 o 
   5   1  12     5332.62     5265.63    115.21 o 
   7   1  12      121.70      110.46     24.32 o 
  -8   2  12      918.71      907.50     40.88 o 
  -6   2  12      302.97      309.92     23.43 o 
  -4   2  12      784.32      816.49     34.82 o 
  -2   2  12      641.03      630.92     28.68 o 
   0   2  12      312.95      329.71     16.96 o 
   2   2  12        4.12        0.41      9.17 o 
   4   2  12      102.13       61.66     19.34 o 
   6   2  12      544.92      552.94     34.89 o 
   8   2  12      189.03      185.45     27.91 o 
  -7   3  12       61.28       55.71     17.11 o 
  -5   3  12     1226.24     1315.83     48.16 o 
  -3   3  12      545.04      492.74     35.42 o 
  -1   3  12       97.44       79.19     14.19 o 
   1   3  12      529.29      509.07     20.88 o 
   3   3  12      833.12      828.31     27.64 o 
   5   3  12      106.31       96.04     33.13 o 
   7   3  12      348.14      378.99     31.03 o 
  -8   4  12      160.93      118.72     20.72 o 
  -6   4  12     2185.75     2221.97     70.99 o 
  -4   4  12     1269.07     1207.37     44.67 o 
  -2   4  12      280.82      278.08     19.81 o 
   0   4  12      694.84      757.45     25.78 o 
   2   4  12     1330.57     1326.72     37.43 o 
   4   4  12      413.63      376.79     24.50 o 
   6   4  12      364.36      359.79     26.45 o 
   8   4  12      276.10      305.96     32.46 o 
  -7   5  12     1418.91     1473.58     54.04 o 
  -5   5  12     1775.84     1844.32     60.80 o 
  -3   5  12     1083.01     1039.74     40.03 o 
  -1   5  12     1838.65     1833.98     58.17 o 
   1   5  12     2216.68     2159.99     53.21 o 
   3   5  12     2202.98     2100.20     52.88 o 
   5   5  12      469.27      484.03     28.64 o 
   7   5  12      800.02      794.95     38.40 o 
  -8   6  12     1012.70     1024.72     44.49 o 
  -6   6  12     1313.13     1394.74     51.51 o 
  -4   6  12     1084.99      990.63     39.77 o 
  -2   6  12     2144.06     2086.81     64.62 o 
   0   6  12      409.45      385.74     18.34 o 
   2   6  12     2121.13     2126.49     53.11 o 
   4   6  12      987.78     1036.47     42.13 o 
   6   6  12      818.88      791.50     37.40 o 
   8   6  12      504.05      531.48     50.65 o 
  -7   7  12      451.09      464.33     28.37 o 
  -5   7  12     1259.88     1314.19     50.69 o 
  -3   7  12     1006.67      927.36     37.46 o 
  -1   7  12      254.85      215.20     18.95 o 
   1   7  12      228.10      214.37     15.95 o 
   3   7  12      739.67      742.02     34.30 o 
   5   7  12      511.08      476.88     28.81 o 
   7   7  12      175.76      185.32     49.67 o 
  -8   8  12      189.91      230.29     37.07 o 
  -6   8  12       69.67       44.79     25.81 o 
  -4   8  12      160.18      152.23     18.67 o 
  -2   8  12      111.41      104.35     16.73 o 
   0   8  12      771.44      739.94     25.92 o 
   2   8  12      379.61      394.17     19.50 o 
   4   8  12      211.73      211.46     45.06 o 
   6   8  12       14.28       12.69     16.39 o 
  -7   9  12       84.28       48.92     21.05 o 
  -5   9  12      400.00      395.35     26.01 o 
  -3   9  12      999.78      994.04     39.34 o 
  -1   9  12      557.25      582.89     28.27 o 
   1   9  12     2715.04     2743.70     65.32 o 
   3   9  12     1156.50     1230.71     47.15 o 
   5   9  12      253.23      277.46     24.61 o 
   7   9  12      258.36      315.47     28.57 o 
  -6  10  12     1118.12     1119.71     44.92 o 
  -4  10  12     1333.74     1331.44     56.43 o 
  -2  10  12     1443.41     1405.10     49.49 o 
   0  10  12      461.09      463.84     31.82 o 
   2  10  12     1675.36     1741.01     61.12 o 
   4  10  12     1672.49     1840.98     63.12 o 
   6  10  12      399.44      418.48     28.47 o 
  -7  11  12      131.37       75.79     28.81 o 
  -5  11  12      664.47      668.66     33.50 o 
  -3  11  12      819.94      808.08     35.66 o 
  -1  11  12      883.93      844.84     35.39 o 
   1  11  12      853.35      850.67     36.83 o 
   3  11  12     1396.29     1408.16     51.63 o 
   5  11  12      522.93      531.93     31.95 o 
   7  11  12       36.04       43.88     20.30 o 
  -6  12  12       33.25       10.49     16.19 o 
  -4  12  12      312.07      298.98     23.28 o 
  -2  12  12      104.88      128.00     38.53 o 
   0  12  12      153.62      152.26     40.14 o 
   2  12  12     1174.51     1210.15     47.14 o 
   4  12  12       35.26       43.63     17.85 o 
   6  12  12       30.87       14.40     18.73 o 
  -5  13  12      203.55      179.92     23.03 o 
  -3  13  12       91.97       56.46     16.42 o 
  -1  13  12      316.28      379.35     24.58 o 
   1  13  12      821.90      816.92     37.70 o 
   3  13  12      690.57      717.55     36.05 o 
   5  13  12      217.22      251.15     28.39 o 
  -6  14  12      810.35      953.49     61.23 o 
  -4  14  12      312.57      304.73     24.10 o 
  -2  14  12     1359.24     1454.00     52.40 o 
   0  14  12      266.99      252.03     24.78 o 
   2  14  12       97.35       84.40     19.20 o 
   4  14  12      227.78      234.05     26.11 o 
   6  14  12      865.00      978.55     46.10 o 
  -5  15  12       61.36       78.49     25.06 o 
  -3  15  12     1844.71     1960.93     65.18 o 
  -1  15  12     1056.74     1033.03     62.36 o 
   1  15  12     1215.52     1268.02     49.40 o 
   3  15  12      926.99      977.76     43.64 o 
   5  15  12      481.54      482.81     32.98 o 
  -4  16  12       11.83        6.31     18.19 o 
  -2  16  12     1235.28     1350.73     50.54 o 
   0  16  12      481.57      559.55     46.75 o 
   2  16  12      149.82      117.44     21.70 o 
   4  16  12      147.50      131.14     34.33 o 
  -3  17  12      159.61      135.80     22.84 o 
  -1  17  12      539.59      600.82     47.95 o 
   1  17  12       19.79        1.46     18.27 o 
   3  17  12      300.55      296.31     26.88 o 
  -2  18  12      227.97      151.57     33.02 o 
   0  18  12      245.32      253.85     39.17 o 
   2  18  12       75.35       45.39     19.85 o 
  -1  19  12      320.65      355.00     42.25 o 
   1  19  12      473.23      472.73     32.43 o 
  -7   1  13      408.68      395.68     27.04 o 
  -5   1  13      904.28      844.90     47.42 o 
  -3   1  13      676.07      639.72     30.93 o 
  -1   1  13     1023.94     1024.93     39.40 o 
   1   1  13      163.36      175.11     14.70 o 
   3   1  13      300.22      283.71     15.54 o 
   5   1  13      441.36      450.81     23.78 o 
   7   1  13      378.60      404.95     33.58 o 
  -8   2  13      685.64      754.08     38.49 o 
  -6   2  13     1768.94     1818.24     62.66 o 
  -4   2  13     1596.84     1689.89     57.41 o 
  -2   2  13     2449.56     2287.89     70.28 o 
   0   2  13     1572.17     1491.72     40.89 o 
   2   2  13     1806.03     1764.67     46.87 o 
   4   2  13     1205.39     1209.79     32.57 o 
   6   2  13      411.44      439.68     32.21 o 
  -7   3  13      938.30      975.11     42.97 o 
  -5   3  13     1328.63     1407.75     52.02 o 
  -3   3  13     1710.96     1707.97     57.17 o 
  -1   3  13     1586.57     1556.43     52.34 o 
   1   3  13     1420.64     1424.61     39.96 o 
   3   3  13        1.34        1.57     10.63 o 
   5   3  13      960.41      948.48     41.13 o 
   7   3  13     1653.40     1753.00     67.15 o 
  -6   4  13      465.27      389.70     26.57 o 
  -4   4  13       12.54       22.62     14.64 o 
  -2   4  13     1397.68     1317.45     47.01 o 
   0   4  13      750.65      736.00     26.49 o 
   2   4  13       57.51       48.36     12.10 o 
   4   4  13      614.07      592.43     31.55 o 
   6   4  13      219.25      224.55     35.53 o 
  -7   5  13      127.85      117.94     22.70 o 
  -5   5  13      256.78      258.88     21.96 o 
  -3   5  13        8.18       -5.59     12.05 o 
  -1   5  13      107.63      119.55     17.16 o 
   1   5  13      186.99      169.31     25.72 o 
   3   5  13       58.17       56.58     16.74 o 
   5   5  13        3.00       -8.27     15.03 o 
   7   5  13       80.77       38.94     32.12 o 
  -6   6  13     1044.09     1108.01     45.66 o 
  -4   6  13     1451.26     1374.57     50.35 o 
  -2   6  13       24.17       13.20     13.60 o 
   0   6  13      891.73      868.04     29.04 o 
   2   6  13     1813.00     1883.67     49.77 o 
   4   6  13       29.98       21.18     16.34 o 
   6   6  13      487.65      512.46     32.01 o 
  -7   7  13     1596.28     1705.42     61.42 o 
  -5   7  13      992.93      988.21     41.58 o 
  -3   7  13     1181.00     1157.12     44.49 o 
  -1   7  13      485.04      470.84     26.02 o 
   1   7  13     1392.95     1377.97     39.45 o 
   3   7  13     1538.05     1618.98     65.62 o 
   5   7  13      502.09      522.74     31.23 o 
   7   7  13      215.72      261.43     29.34 o 
  -6   8  13     1124.57     1225.23     48.67 o 
  -4   8  13     1757.59     1697.49     58.66 o 
  -2   8  13      614.85      556.66     28.81 o 
   0   8  13      542.04      543.54     27.84 o 
   2   8  13     2256.53     2293.27     72.42 o 
   4   8  13      572.90      603.49     32.85 o 
   6   8  13      274.33      299.96     38.79 o 
  -7   9  13       97.97      116.29     23.82 o 
  -5   9  13      505.51      458.83     30.95 o 
  -3   9  13      438.93      434.97     26.27 o 
  -1   9  13       34.50       20.11     13.95 o 
   1   9  13      359.46      334.34     19.09 o 
   3   9  13      608.50      603.70     42.36 o 
   5   9  13       64.99       60.24     20.01 o 
  -6  10  13       88.13       78.85     19.81 o 
  -4  10  13       49.15       29.35     15.61 o 
  -2  10  13      242.43      240.15     22.88 o 
   0  10  13        1.04        9.01     12.78 o 
   2  10  13        9.10       -9.34     15.42 o 
   4  10  13      342.28      354.50     27.41 o 
   6  10  13      151.43      127.57     25.40 o 
  -5  11  13      390.94      424.73     28.33 o 
  -3  11  13      164.22      210.82     35.04 o 
  -1  11  13      640.20      606.47     30.71 o 
   1  11  13      584.36      652.76     33.69 o 
   3  11  13      295.59      299.36     25.97 o 
   5  11  13      493.90      505.79     32.54 o 
  -6  12  13      591.03      644.25     36.00 o 
  -4  12  13     1468.65     1542.62     56.02 o 
  -2  12  13     1028.85     1079.42     43.60 o 
   0  12  13     1078.12     1187.75     67.46 o 
   2  12  13     1030.73     1088.23     45.02 o 
   4  12  13      405.12      404.60     30.61 o 
  -5  13  13       28.69       14.05     17.63 o 
  -3  13  13     1335.36     1371.33     51.81 o 
  -1  13  13      681.41      750.36     34.87 o 
   1  13  13      677.18      694.97     45.58 o 
   3  13  13      528.39      499.40     31.67 o 
   5  13  13      701.01      763.43     40.61 o 
  -4  14  13      303.62      350.19     26.84 o 
  -2  14  13      713.97      737.34     36.14 o 
   0  14  13      465.05      458.70     40.37 o 
   2  14  13       32.24        2.89     29.15 o 
   4  14  13      120.94      123.35     23.03 o 
  -3  15  13       30.17       41.31     18.56 o 
  -1  15  13      115.82       67.83     27.01 o 
   1  15  13       88.98       85.64     19.93 o 
   3  15  13      346.12      398.41     30.91 o 
  -2  16  13     1966.54     2098.10     70.34 o 
   0  16  13      947.11     1014.19     63.71 o 
   2  16  13      424.34      441.09     63.26 o 
  -1  17  13      754.71      730.78     56.28 o 
   1  17  13       27.79       35.12     20.20 o 
  -6   0  14     1593.18     1716.99     87.27 o 
  -4   0  14     1163.89     1151.14     64.08 o 
  -2   0  14     1596.11     1683.29     81.34 o 
   0   0  14     5567.48     5258.26    198.77 o 
   2   0  14      440.00      406.04     26.11 o 
   4   0  14      353.21      352.23     26.15 o 
   6   0  14     1210.75     1292.28     79.31 o 
  -7   1  14      350.90      320.36     27.23 o 
  -5   1  14      553.57      557.19     33.24 o 
  -3   1  14     1036.02     1036.65     42.16 o 
  -1   1  14     2935.78     2686.88     80.70 o 
   1   1  14     1062.97     1027.78     28.81 o 
   3   1  14       24.27       35.87     11.25 o 
   5   1  14      212.90      179.21     26.42 o 
   7   1  14      100.58       86.54     26.72 o 
  -6   2  14      561.91      568.43     32.87 o 
  -4   2  14       27.78       11.31     15.14 o 
  -2   2  14       41.30       28.79     13.34 o 
   0   2  14      618.69      592.85     29.43 o 
   2   2  14       11.53       12.80     10.29 o 
   4   2  14       73.09       59.39     14.70 o 
   6   2  14      225.14      191.57     28.58 o 
  -7   3  14      159.42      121.14     22.53 o 
  -5   3  14      334.45      335.20     25.78 o 
  -3   3  14      286.81      240.21     22.06 o 
  -1   3  14      350.65      325.65     22.21 o 
   1   3  14      266.72      255.06     17.02 o 
   3   3  14      376.36      364.46     20.20 o 
   5   3  14       79.64       63.37     20.68 o 
  -6   4  14      640.36      721.16     36.85 o 
  -4   4  14     1193.80     1275.35     49.13 o 
  -2   4  14     1873.68     1743.11     59.00 o 
   0   4  14      226.87      225.37     19.48 o 
   2   4  14     1243.46     1235.50     37.62 o 
   4   4  14      601.52      633.97     33.74 o 
   6   4  14      281.51      272.04     31.73 o 
  -5   5  14     1513.63     1511.40     55.62 o 
  -3   5  14     1557.67     1533.79     54.73 o 
  -1   5  14      324.23      269.30     21.16 o 
   1   5  14     2013.22     1934.49     51.18 o 
   3   5  14      396.47      367.11     35.87 o 
   5   5  14      359.02      414.32     45.81 o 
  -6   6  14      674.53      674.44     36.13 o 
  -4   6  14      715.53      684.27     33.35 o 
  -2   6  14      774.10      715.77     33.90 o 
   0   6  14      167.97      184.87     20.61 o 
   2   6  14      842.41      815.90     29.56 o 
   4   6  14      234.63      233.26     33.02 o 
   6   6  14       60.40       29.87     22.40 o 
  -5   7  14       49.56       55.16     16.74 o 
  -3   7  14      123.70       89.41     18.32 o 
  -1   7  14       27.85       37.75     14.21 o 
   1   7  14      153.69      149.08     20.94 o 
   3   7  14      120.16      133.55     41.50 o 
   5   7  14       79.00       51.80     19.18 o 
  -6   8  14      216.87      198.42     25.38 o 
  -4   8  14      258.67      268.82     23.66 o 
  -2   8  14       49.23       42.61     15.68 o 
   0   8  14      606.46      605.72     30.60 o 
   2   8  14      107.56       65.35     19.06 o 
   4   8  14      763.30      774.01     38.97 o 
   6   8  14      288.41      299.37     28.12 o 
  -5   9  14      837.21      781.97     38.35 o 
  -3   9  14      300.94      277.85     22.55 o 
  -1   9  14      755.14      741.69     35.46 o 
   1   9  14      914.34      897.04     39.76 o 
   3   9  14     1214.92     1310.25     51.77 o 
   5   9  14      226.34      238.87     44.01 o 
  -4  10  14     1322.89     1302.18     50.97 o 
  -2  10  14      720.62      839.02     38.16 o 
   0  10  14      820.43      885.06     51.96 o 
   2  10  14      872.70      917.58     41.41 o 
   4  10  14      720.05      708.16     38.32 o 
  -5  11  14      264.93      272.25     26.64 o 
  -3  11  14      992.98      972.80     54.25 o 
  -1  11  14      147.52      195.86     22.92 o 
   1  11  14      295.78      330.91     36.62 o 
   3  11  14      349.09      320.66     27.12 o 
   5  11  14      355.22      385.11     30.66 o 
  -4  12  14      582.15      629.53     35.17 o 
  -2  12  14       28.93       17.61     24.20 o 
   0  12  14        3.48       -7.13     23.56 o 
   2  12  14      214.69      190.74     27.58 o 
   4  12  14        9.29        0.94     19.52 o 
  -3  13  14       55.98       27.36     18.88 o 
  -1  13  14      696.89      733.56     36.47 o 
   1  13  14      146.06      137.02     30.09 o 
   3  13  14       24.05       22.46     24.61 o 
  -2  14  14     1144.66     1157.80     48.05 o 
   0  14  14      642.22      623.18     50.50 o 
   2  14  14      162.96      142.56     25.27 o 
  -1  15  14      984.92     1017.19     65.88 o 
   1  15  14      302.01      339.39     45.55 o 
  -5   1  15      291.23      287.43     24.88 o 
  -3   1  15      695.36      652.73     34.37 o 
  -1   1  15      523.80      540.69     29.71 o 
   1   1  15      779.26      757.09     25.21 o 
   3   1  15      250.00      229.42     17.97 o 
   5   1  15      160.64      138.14     36.66 o 
  -6   2  15      114.94      118.41     22.39 o 
  -4   2  15      992.07     1071.30     44.88 o 
  -2   2  15     1857.96     1683.66     58.44 o 
   0   2  15     2292.21     2291.61     72.27 o 
   2   2  15      455.26      464.74     20.15 o 
   4   2  15      668.57      712.93     30.91 o 
  -5   3  15      550.51      602.18     33.90 o 
  -3   3  15     1273.07     1309.98     50.68 o 
  -1   3  15     1605.44     1566.04     54.94 o 
   1   3  15     2458.68     2399.36     61.39 o 
   3   3  15     1030.98     1046.73     31.09 o 
   5   3  15      437.71      427.55     25.48 o 
  -4   4  15      368.83      321.68     25.06 o 
  -2   4  15      970.92     1005.47     41.92 o 
   0   4  15      593.80      619.51     31.77 o 
   2   4  15      468.94      458.45     22.89 o 
   4   4  15      432.12      407.27     32.61 o 
  -5   5  15       14.06       15.32     16.50 o 
  -3   5  15      123.77      132.74     20.82 o 
  -1   5  15       38.68       33.30     16.30 o 
   1   5  15      383.78      366.95     24.96 o 
   3   5  15       42.40       31.36     18.71 o 
   5   5  15      311.56      334.69     29.70 o 
  -4   6  15      121.82       93.00     22.06 o 
  -2   6  15      313.34      332.94     24.90 o 
   0   6  15      617.16      601.90     31.56 o 
   2   6  15      327.09      329.89     28.05 o 
   4   6  15      315.23      304.98     27.80 o 
  -5   7  15     1284.86     1340.98     53.38 o 
  -3   7  15      657.94      689.42     35.38 o 
  -1   7  15      193.90      233.49     24.05 o 
   1   7  15      765.04      767.59     35.50 o 
   3   7  15     1613.37     1657.06     60.56 o 
   5   7  15      554.73      591.42     36.50 o 
  -4   8  15      901.82      937.80     48.25 o 
  -2   8  15       89.84       92.49     31.22 o 
   0   8  15      851.86      888.08     39.34 o 
   2   8  15      518.51      544.62     32.82 o 
   4   8  15      414.25      430.26     31.14 o 
  -3   9  15      749.08      744.78     37.26 o 
  -1   9  15      239.31      266.44     26.27 o 
   1   9  15      190.22      165.46     33.17 o 
   3   9  15      296.20      319.30     28.28 o 
  -4  10  15       58.76       51.63     19.82 o 
  -2  10  15       76.64      114.53     20.50 o 
   0  10  15      137.26      138.51     22.89 o 
   2  10  15        8.01       -8.58     18.33 o 
  -3  11  15       56.48       77.51     20.73 o 
  -1  11  15      209.65      228.77     25.94 o 
   1  11  15       99.95       62.73     25.29 o 
   3  11  15       42.41       41.71     23.54 o 
  -2  12  15      551.03      579.51     33.32 o 
   0  12  15      826.08      821.57     57.03 o 
   2  12  15      117.05      128.89     25.24 o 
  -1  13  15      577.20      606.29     50.72 o 
   1  13  15      313.49      321.31     39.84 o 
  -4   0  16      149.12      167.26     33.84 o 
  -2   0  16      694.95      678.48     49.22 o 
   0   0  16     1839.64     1805.83     88.47 o 
   2   0  16      114.80      133.21     22.13 o 
   4   0  16      686.67      684.86     57.55 o 
  -3   1  16      268.54      272.00     25.02 o 
  -1   1  16      493.22      566.92     32.07 o 
   1   1  16      550.86      584.77     31.41 o 
   3   1  16      834.53      871.42     28.81 o 
  -4   2  16        0.17       -6.40     16.03 o 
  -2   2  16       82.54       74.69     18.77 o 
   0   2  16      606.25      588.84     32.14 o 
   2   2  16        1.40      -12.16     12.16 o 
   4   2  16      148.48      148.08     21.04 o 
  -3   3  16      296.35      320.23     27.20 o 
  -1   3  16      139.64      137.99     20.80 o 
   1   3  16       55.07       82.20     31.85 o 
   3   3  16       32.93       50.54     17.10 o 
  -4   4  16      380.26      379.40     28.25 o 
  -2   4  16      412.85      439.59     47.84 o 
   0   4  16      402.16      384.20     26.53 o 
   2   4  16      965.73      985.83     30.93 o 
   4   4  16      317.16      360.74     25.68 o 
  -3   5  16      944.30     1017.56     44.86 o 
  -1   5  16      416.48      437.27     29.64 o 
   1   5  16      660.56      769.37     37.21 o 
   3   5  16      933.19      938.05     44.30 o 
  -2   6  16      352.29      367.95     29.60 o 
   0   6  16      163.71      214.02     24.15 o 
   2   6  16      423.88      366.10     39.47 o 
  -3   7  16      171.35      206.50     25.60 o 
  -1   7  16      200.75      262.45     29.83 o 
   1   7  16       41.89       24.99     24.99 o 
   3   7  16      249.12      288.57     63.86 o 
  -2   8  16      113.05       87.57     21.20 o 
   0   8  16      140.23      170.23     23.35 o 
   2   8  16      122.23      147.45     31.14 o 
  -1   9  16      663.91      747.16     38.39 o 
   1   9  16      211.15      268.18     40.37 o 
   0  10  16      213.02      171.46     36.84 o 
  -1   1  17      352.99      363.59     27.21 o 
   1   1  17      105.42       90.70     20.67 o 
   0   2  17      394.81      407.21     28.62 o 
  -1   3  17      382.65      426.63     29.76 o 
   1   3  17       73.16       87.62     20.31 o 
   0   4  17       33.05       47.34     18.97 o 
                                                 
